# Supplementary material for: Low Dopamine D2 Receptor Expression Drives Gene Networks Related to GABA, cAMP, Growth and Neuroinflammation in Striatal Indirect Pathway Neurons
Source: Biol Psychiatry Glob Open Sci. 2022 Sep 8;3(4):1104–15. doi: 10.1016/j.bpsgos.2022.08.010 (PMC10593893; doi:10.1016/j.bpsgos.2022.08.010)
Supplement: Supplementary Tables [file mmc2.xlsx]

## Sheet: Table Titles
S1: Gene expression_differential expression analysis
S2: Gene expression_cpm_all samples
S3: Upstream regulators
S4: Canonical Pathways
S5: Function and Disease

## Sheet: Table S1
Ensembl ID	Gene Symbol	WT mean (CPM)	FC	PValue	FDR	Ranking (sign(logFC)-log10(pval)
ENSMUSG00000059412	Fxyd2	3.57482	2.19854	5.18412e-17	4.31993e-13	16.2853
ENSMUSG00000014813	Stc1	6.83579	-1.89546	5.04743e-15	2.10301e-11	-14.2969
ENSMUSG00000036617	Etl4	46.9308	-1.64411	3.2195e-13	8.9427e-10	-12.4922
ENSMUSG00000004341	Gpx6	3.04067	-2.10757	1.02171e-10	2.12848e-07	-9.99067
ENSMUSG00000004347	Pde1c	39.7413	1.48883	1.08251e-09	1.80412e-06	8.96557
ENSMUSG00000009216	Fam163b	78.9481	-1.6163	2.17901e-09	3.02628e-06	-8.66174
ENSMUSG00000026514	Cnih3	5.004	-1.62185	4.85997e-09	5.78545e-06	-8.31337
ENSMUSG00000068762	Gstm6	2.50393	-1.86284	8.51753e-09	8.87207e-06	-8.06969
ENSMUSG00000063873	Slc24a3	12.5544	-1.5925	7.62875e-08	6.66033e-05	-7.11755
ENSMUSG00000021379	Id4	171.776	-1.35606	7.99272e-08	6.66033e-05	-7.09731
ENSMUSG00000022752	Tomm70a	198.126	1.34878	1.06778e-07	8.0889e-05	6.97152
ENSMUSG00000031841	Cdh13	25.2238	-1.38162	3.88278e-07	0.000269627	-6.41086
ENSMUSG00000023046	Igfbp6	3.10132	1.67291	5.41984e-07	0.000347412	6.26601
ENSMUSG00000043439	Epop	3.29873	-1.46039	1.93861e-06	0.00115389	-5.71251
ENSMUSG00000038156	Spon1	8.78504	1.49563	2.32589e-06	0.00129211	5.63341
ENSMUSG00000044287	Nrn1l	0.871188	2.12125	4.40423e-06	0.00229378	5.35613
ENSMUSG00000039629	Strip2	79.3234	1.28035	6.20597e-06	0.00304202	5.20719
ENSMUSG00000029822	Osbpl3	14.9641	1.33225	1.91393e-05	0.00886043	4.71807
ENSMUSG00000070880	Gad1	148.112	1.23043	2.17316e-05	0.00953103	4.66291
ENSMUSG00000026344	Lypd1	56.0717	1.34353	2.51957e-05	0.0104978	4.59867
ENSMUSG00000061762	Tac1	22.7886	1.45183	3.58458e-05	0.014224	4.44556
ENSMUSG00000011831	Evi5	42.9653	1.23803	5.39654e-05	0.019664	4.26788
ENSMUSG00000063889	Crem	8.89163	1.40221	5.42748e-05	0.019664	4.2654
ENSMUSG00000050711	Scg2	63.6106	1.46391	6.95081e-05	0.0241338	4.15796
ENSMUSG00000024921	Smarca2	180.02	-1.24053	7.4487e-05	0.024828	-4.12792
ENSMUSG00000079056	Kcnip3	92.0263	-1.32908	8.61143e-05	0.0275996	-4.06492
ENSMUSG00000109372	Gm19410	12.8304	-1.47465	8.99729e-05	0.0277683	-4.04589
ENSMUSG00000027784	Ppm1l	17.1598	1.30203	9.63611e-05	0.0286778	4.0161
ENSMUSG00000041959	S100a10	4.59429	-1.67688	0.000125458	0.0360498	-3.9015
ENSMUSG00000059991	Nptx2	4.79288	1.46331	0.000140116	0.0389195	3.85351
ENSMUSG00000053093	Myh7	8.98411	-1.29649	0.000227409	0.0611291	-3.64319
ENSMUSG00000021647	Cartpt	5.09353	2.19199	0.000255863	0.0666282	3.59199
ENSMUSG00000059824	Dbp	47.7747	-1.20733	0.000274199	0.0692395	-3.56193
ENSMUSG00000052981	Ube2ql1	4.72343	1.3876	0.000289026	0.0708369	3.53906
ENSMUSG00000005973	Rcn1	24.1485	-1.27518	0.000302657	0.0713611	-3.51905
ENSMUSG00000063065	Mapk3	44.213	-1.20242	0.000315137	0.0713611	-3.5015
ENSMUSG00000038172	Ttc39b	40.8901	1.2168	0.000316856	0.0713611	3.49914
ENSMUSG00000042826	Fgf11	48.7062	-1.27193	0.000332697	0.0724649	-3.47795
ENSMUSG00000058260	Serpina9	11.2852	-1.348	0.000339149	0.0724649	-3.46961
ENSMUSG00000022208	Jph4	138.8	-1.2265	0.000376494	0.078433	-3.42424
ENSMUSG00000030103	Bhlhe40	28.4898	-1.31416	0.000394905	0.080262	-3.40351
ENSMUSG00000023011	Faim2	27.031	-1.28883	0.000495738	0.0983568	-3.30475
ENSMUSG00000035184	Fam124a	11.4736	-1.2709	0.000557677	0.107245	-3.25362
ENSMUSG00000038205	Prkab2	28.6382	1.1976	0.000566278	0.107245	3.24697
ENSMUSG00000039059	Hrh3	46.2754	-1.26486	0.000584116	0.108165	-3.2335
ENSMUSG00000046093	Hpcal4	274.266	-1.22463	0.000613375	0.111114	-3.21227
ENSMUSG00000022075	Rhobtb2	55.6827	-1.17046	0.000648403	0.11496	-3.18816
ENSMUSG00000026787	Gad2	522.382	1.1794	0.000687474	0.118922	3.16274
ENSMUSG00000046818	Ddit4l	18.4479	-1.22891	0.000709321	0.118922	-3.14916
ENSMUSG00000074575	Kcng1	7.8955	-1.36812	0.000713559	0.118922	-3.14657
ENSMUSG00000026547	Tagln2	4.6076	-1.4739	0.00074612	0.12191	-3.12719
ENSMUSG00000041957	Pkp2	4.46081	1.33466	0.000787203	0.126149	3.10391
ENSMUSG00000044252	Osbpl1a	39.8174	-1.15644	0.000839954	0.128652	-3.07574
ENSMUSG00000030220	Arhgdib	38.78	-1.27711	0.000845881	0.128652	-3.07269
ENSMUSG00000049932	H2afx	15.4094	-1.28403	0.000849138	0.128652	-3.07102
ENSMUSG00000038602	Slc35f1	68.6463	-1.2516	0.000870217	0.129491	-3.06037
ENSMUSG00000020375	Rufy1	7.53741	-1.22136	0.000938677	0.137228	-3.02748
ENSMUSG00000041775	Mapk1ip1	7.314	1.2173	0.00103766	0.149083	2.98395
ENSMUSG00000032064	Dixdc1	71.2666	-1.18968	0.00108609	0.153009	-2.96413
ENSMUSG00000049313	Sorl1	66.3869	1.28769	0.00110171	0.153009	2.95793
ENSMUSG00000022508	Bcl6	9.28513	1.3495	0.00121794	0.166378	2.91437
ENSMUSG00000027820	Mme	64.9022	-1.35192	0.0014418	0.193782	-2.8411
ENSMUSG00000079157	Fam155a	14.0032	-1.26419	0.0015227	0.201407	-2.81739
ENSMUSG00000061533	Cep128	18.8081	-1.28655	0.00167722	0.217089	-2.77541
ENSMUSG00000041769	Ppp2r2d	20.0367	1.18295	0.00169336	0.217089	2.77125
ENSMUSG00000022462	Slc38a2	15.0253	1.21425	0.0019542	0.246732	2.70903
ENSMUSG00000038187	Btbd10	24.119	1.19108	0.00210058	0.261256	2.67766
ENSMUSG00000003746	Man1a	40.9075	1.18114	0.00216369	0.263781	2.6648
ENSMUSG00000025369	Smarcc2	83.8509	-1.1759	0.00222388	0.263781	-2.65289
ENSMUSG00000034310	Tmem132d	5.35104	1.34756	0.00223001	0.263781	2.65169
ENSMUSG00000057531	Dtnbp1	23.4336	-1.2096	0.00225825	0.263781	-2.64623
ENSMUSG00000046056	Sbsn	3.31813	1.31955	0.00230345	0.263781	2.63762
ENSMUSG00000054027	Nt5dc3	9.51477	1.25254	0.00231081	0.263781	2.63624
ENSMUSG00000078656	Vps25	16.1087	-1.22386	0.00252968	0.278974	-2.59694
ENSMUSG00000067786	Nnat	25.4027	1.28766	0.00252991	0.278974	2.59689
ENSMUSG00000029153	Ociad2	93.2182	1.31295	0.00254434	0.278974	2.59442
ENSMUSG00000032126	Hmbs	5.59797	-1.26884	0.00258642	0.279904	-2.5873
ENSMUSG00000030707	Coro1a	3.88614	1.33322	0.00267283	0.285547	2.57303
ENSMUSG00000023274	Cd4	125.129	-1.22157	0.00276013	0.28767	-2.55907
ENSMUSG00000038677	Scube3	15.5946	-1.20336	0.00281186	0.28767	-2.55101
ENSMUSG00000028785	Hpca	1246.51	-1.23557	0.00285008	0.28767	-2.54514
ENSMUSG00000072568	Fam84b	10.9101	-1.25613	0.00285583	0.28767	-2.54427
ENSMUSG00000020178	Adora2a	225.028	-1.17423	0.00286531	0.28767	-2.54283
ENSMUSG00000020889	Nr1d1	83.421	-1.27443	0.00296055	0.291477	-2.52863
ENSMUSG00000029314	Gpat3	4.03109	1.26381	0.0029753	0.291477	2.52647
ENSMUSG00000028328	Tmod1	28.4522	1.15913	0.00304763	0.291477	2.51604
ENSMUSG00000073877	Gm13306	2.19203	-1.38484	0.00305413	0.291477	-2.51511
ENSMUSG00000030465	Psd3	383.35	1.16086	0.0031047	0.291477	2.50798
ENSMUSG00000051527	Usp29	60.7955	1.15065	0.0031131	0.291477	2.50681
ENSMUSG00000033022	Cdo1	20.3177	-1.17455	0.00328632	0.296091	-2.48329
ENSMUSG00000062961	Ccdc177	5.62132	1.26238	0.0033152	0.296091	2.47949
ENSMUSG00000017417	Plxdc1	5.92749	-1.34873	0.00337233	0.296091	-2.47207
ENSMUSG00000039706	Ldb2	24.6697	-1.2165	0.00337679	0.296091	-2.4715
ENSMUSG00000010797	Wnt2	2.71359	-1.30367	0.00337706	0.296091	-2.47146
ENSMUSG00000026496	Parp1	19.9424	-1.18799	0.00339398	0.296091	-2.46929
ENSMUSG00000040813	Tex264	5.67902	-1.23148	0.0034111	0.296091	-2.46711
ENSMUSG00000038582	Pptc7	124.682	1.13781	0.00353173	0.303401	2.45201
ENSMUSG00000031932	Gpr83	15.0921	-1.30824	0.00367834	0.312772	-2.43435
ENSMUSG00000025582	Nptx1	6.34748	1.33153	0.00376311	0.313689	2.42445
ENSMUSG00000089756	Zfp966	3.11918	1.32751	0.00379521	0.313689	2.42076
ENSMUSG00000068617	Efcab1	7.29501	-1.25394	0.00380207	0.313689	-2.41998
ENSMUSG00000078161	Erich3	31.116	-1.19934	0.00386485	0.315743	-2.41287
ENSMUSG00000045532	C1ql1	2.08815	-1.58475	0.00391114	0.316422	-2.4077
ENSMUSG00000034518	Hmgxb4	11.8683	-1.17815	0.00399542	0.320133	-2.39844
ENSMUSG00000020150	Gamt	3.41845	-1.30573	0.0041895	0.329384	-2.37784
ENSMUSG00000004040	Stat3	16.3475	-1.1656	0.00422234	0.329384	-2.37445
ENSMUSG00000024511	Rab27b	20.0986	1.17606	0.00423992	0.329384	2.37264
ENSMUSG00000032412	Atp1b3	17.1421	1.19587	0.00428867	0.329384	2.36768
ENSMUSG00000031824	6430548M08Rik	23.6514	1.16339	0.00430851	0.329384	2.36567
ENSMUSG00000026238	Ptma	67.6633	-1.1658	0.00436838	0.330567	-2.35968
ENSMUSG00000021730	Hcn1	16.1752	1.22274	0.00440333	0.330567	2.35622
ENSMUSG00000062309	Rpp25	15.7627	-1.20699	0.00449813	0.332003	-2.34697
ENSMUSG00000026482	Rgl1	80.0221	-1.17677	0.00451035	0.332003	-2.34579
ENSMUSG00000041000	Trim62	9.8674	-1.22868	0.00454199	0.332003	-2.34275
ENSMUSG00000021692	Dimt1	5.37411	1.22607	0.00469991	0.34056	2.32791
ENSMUSG00000024084	Qpct	2.79414	1.33901	0.00478438	0.343692	2.32017
ENSMUSG00000026452	Syt2	16.7867	-1.26912	0.00499845	0.356001	-2.30116
ENSMUSG00000042686	Jph1	19.2038	-1.17413	0.00509132	0.359542	-2.29317
ENSMUSG00000020918	Kat2a	31.4081	-1.16827	0.00515995	0.361327	-2.28735
ENSMUSG00000024990	Rbp4	7.74565	1.26567	0.00525517	0.364928	2.27941
ENSMUSG00000024050	Wiz	9.36339	-1.2066	0.00535653	0.368892	-2.27112
ENSMUSG00000018648	Dusp14	54.6389	1.26862	0.00544695	0.372044	2.26385
ENSMUSG00000060962	Dmkn	3.76642	1.39136	0.00554082	0.372732	2.25643
ENSMUSG00000036273	Lrrk2	76.6351	1.15616	0.0055648	0.372732	2.25455
ENSMUSG00000032050	Rdx	15.9336	1.1542	0.00560604	0.372732	2.25134
ENSMUSG00000034926	Dhcr24	8.21124	-1.28649	0.00566795	0.372732	-2.24657
ENSMUSG00000003469	Phyhip	169.171	-1.22335	0.00568066	0.372732	-2.2456
ENSMUSG00000032307	Ube2q2	33.4452	1.13138	0.00579747	0.377425	2.23676
ENSMUSG00000040532	Abhd11	5.67737	-1.26551	0.00600384	0.385893	-2.22157
ENSMUSG00000021303	Gng4	7.47128	1.21196	0.00604742	0.385893	2.21843
ENSMUSG00000019906	Lin7a	28.5244	1.18216	0.00611148	0.385893	2.21385
ENSMUSG00000025283	Sat1	5.7542	1.28798	0.00614352	0.385893	2.21158
ENSMUSG00000031506	Ptpn7	6.66025	-1.2568	0.0061591	0.385893	-2.21048
ENSMUSG00000055254	Ntrk2	93.7894	1.19239	0.00649407	0.39963	2.18748
ENSMUSG00000049354	Dcaf7	86.3109	-1.13625	0.00650584	0.39963	-2.1867
ENSMUSG00000027765	P2ry1	15.844	-1.2561	0.00654439	0.39963	-2.18413
ENSMUSG00000032802	Srxn1	31.5479	1.15612	0.00657017	0.39963	2.18242
ENSMUSG00000041777	Cir1	28.6039	-1.16792	0.00662527	0.400061	-2.1788
ENSMUSG00000042109	Csdc2	19.0973	1.2447	0.00675166	0.402331	2.17059
ENSMUSG00000045994	B3gat1	47.8087	-1.21139	0.00680717	0.402331	-2.16703
ENSMUSG00000073293	Nudt10	5.88231	1.20154	0.00680772	0.402331	2.167
ENSMUSG00000073471	Rsph3a	3.85519	1.25058	0.00696388	0.405349	2.15715
ENSMUSG00000048100	Taf13	18.3191	1.20916	0.00699946	0.405349	2.15494
ENSMUSG00000011427	Zfp790	7.43997	-1.18812	0.00700472	0.405349	-2.15461
ENSMUSG00000011256	Adam19	7.26544	1.27566	0.00710122	0.4081	2.14867
ENSMUSG00000002948	Map2k7_1	23.883	-1.15953	0.00739217	0.421911	-2.13123
ENSMUSG00000019831	Wasf1	158.373	-1.13373	0.00771551	0.437369	-2.11264
ENSMUSG00000023092	Fhl1	24.2912	1.12536	0.00788058	0.443709	2.10344
ENSMUSG00000020211	Sf3a2	3.52488	-1.29451	0.00850983	0.475922	-2.07008
ENSMUSG00000054459	Vsnl1	83.2706	-1.24133	0.00874945	0.486061	-2.05802
ENSMUSG00000074923	Pak6	16.5614	1.17559	0.00897515	0.495298	2.04696
ENSMUSG00000031833	Mast3	122.953	-1.12688	0.00937548	0.505265	-2.02801
ENSMUSG00000021700	Rab3c	359.646	1.13914	0.00944126	0.505265	2.02497
ENSMUSG00000000184	Ccnd2	59.757	-1.22525	0.00945021	0.505265	-2.02456
ENSMUSG00000046607	Hrk	23.9299	-1.19863	0.00945037	0.505265	-2.02455
ENSMUSG00000024176	Sox8	18.2192	-1.20029	0.00951689	0.505265	-2.02151
ENSMUSG00000027577	Chrna4	12.6934	-1.29918	0.00951958	0.505265	-2.02138
ENSMUSG00000028165	Cisd2	25.0121	1.18239	0.00969526	0.511333	2.01344
ENSMUSG00000049176	Frmpd4	104.625	-1.14209	0.0099253	0.518153	-2.00326
ENSMUSG00000025135	Anapc11	10.5313	-1.20123	0.00994893	0.518153	-2.00222
ENSMUSG00000025451	Paip1	9	1.2062	0.0100535	0.518814	1.99768
ENSMUSG00000008958	Vps72	3.84744	-1.25642	0.0100861	0.518814	-1.99628
ENSMUSG00000020823	Sec14l1	76.2655	-1.16614	0.0101491	0.518851	-1.99357
ENSMUSG00000030020	Prickle2	76.4825	-1.15529	0.0102411	0.520363	-1.98965
ENSMUSG00000042064	Myo3b	8.97285	1.28574	0.0107167	0.538609	1.96994
ENSMUSG00000032571	Pik3r4	22.9784	-1.14329	0.0107541	0.538609	-1.96843
ENSMUSG00000034371	Tkfc	3.07496	-1.32464	0.0107942	0.538609	-1.96681
ENSMUSG00000078908	Mon1b	28.1745	-1.13991	0.0109855	0.544894	-1.95918
ENSMUSG00000034361	Cpne2	13.1651	1.14608	0.0115117	0.567613	1.93886
ENSMUSG00000048222	Mfap1b	58.0296	-1.12684	0.0117082	0.573911	-1.93151
ENSMUSG00000022587	Ly6e	14.6842	-1.19967	0.0119935	0.584453	-1.92106
ENSMUSG00000019808	Adat2	2.04514	-1.28626	0.0121928	0.587297	-1.9139
ENSMUSG00000024926	Kat5	11.6798	-1.177	0.0123745	0.592626	-1.90747
ENSMUSG00000056116	H2-T22	3.87091	1.34942	0.0125543	0.597802	1.90121
ENSMUSG00000041380	Htr2c	40.8023	-1.24295	0.012767	0.604087	-1.89391
ENSMUSG00000063382	Bcl9l	13.2444	-1.24244	0.0128313	0.604087	-1.89173
ENSMUSG00000052135	Foxo6	6.53452	-1.2426	0.0129198	0.604579	-1.88874
ENSMUSG00000045201	Lrrc3b	9.24719	-1.21418	0.0129869	0.604579	-1.8865
ENSMUSG00000027030	Stk39	33.1679	1.12591	0.0132298	0.60919	1.87845
ENSMUSG00000051726	Kcnf1	16.7505	1.18524	0.0132321	0.60919	1.87837
ENSMUSG00000059921	Unc5c	13.7279	1.19999	0.0133365	0.609368	1.87496
ENSMUSG00000039620	6430573F11Rik	8.4583	1.18772	0.0133823	0.609368	1.87347
ENSMUSG00000047409	Ctdspl	28.5929	-1.13855	0.0135419	0.611357	-1.86832
ENSMUSG00000090625	Gm20721	67.9358	1.37722	0.0136574	0.611357	1.86463
ENSMUSG00000021939	Ctsb	76.7758	-1.17199	0.0136962	0.611357	-1.8634
ENSMUSG00000041014	Nrg3	7.57933	1.42177	0.0138825	0.611357	1.85753
ENSMUSG00000022525	Hrasls	24.7214	-1.14457	0.0138959	0.611357	-1.85711
ENSMUSG00000078887	Gm6710	3.19142	1.38017	0.0138997	0.611357	1.85699
ENSMUSG00000034532	Fbxo16	5.57636	-1.1957	0.0139395	0.611357	-1.85575
ENSMUSG00000000530	Acvrl1	4.02719	-1.26961	0.0142308	0.612578	-1.84677
ENSMUSG00000063626	Unc5d	14.0746	-1.29622	0.0142516	0.612578	-1.84614
ENSMUSG00000049858	Suox	3.16636	1.22483	0.0142657	0.612578	1.84571
ENSMUSG00000019890	Nts	8.82223	1.33055	0.0143162	0.612578	1.84417
ENSMUSG00000042364	Snx18	9.17964	1.17195	0.0143349	0.612578	1.84361
ENSMUSG00000038550	Ciart	7.75303	-1.27096	0.014433	0.613624	-1.84064
ENSMUSG00000033849	B3galt2	8.41565	1.17465	0.014631	0.617459	1.83473
ENSMUSG00000068099	1500009C09Rik	26.2476	-1.19641	0.014704	0.617459	-1.83257
ENSMUSG00000025468	Caly	22.303	-1.13412	0.0147455	0.617459	-1.83134
ENSMUSG00000022066	Entpd4b	18.9338	-1.1755	0.0148863	0.619352	-1.82721
ENSMUSG00000044352	Sowaha	339.947	-1.112	0.0149394	0.619352	-1.82567
ENSMUSG00000038736	Nudcd1	5.31823	1.19646	0.0150402	0.620444	1.82275
ENSMUSG00000060703	Cd302	9.77849	1.21569	0.0152543	0.622032	1.81661
ENSMUSG00000034209	Rasl10a	2.70925	1.27434	0.0152922	0.622032	1.81553
ENSMUSG00000049047	Armcx3	49.9541	1.12956	0.0153026	0.622032	1.81523
ENSMUSG00000062991	Nrg1	19.1015	1.16222	0.0154893	0.626566	1.80997
ENSMUSG00000050192	Eif5a2	35.7614	1.12705	0.015569	0.626747	1.80774
ENSMUSG00000028224	Nbn	6.09937	1.2058	0.0156856	0.628404	1.8045
ENSMUSG00000041180	Hectd2	11.0066	1.19584	0.015861	0.629963	1.79967
ENSMUSG00000028800	Hdac1	4.24522	-1.26089	0.0161465	0.629963	-1.79192
ENSMUSG00000001983	Taco1	1.75882	-1.33456	0.0161919	0.629963	-1.7907
ENSMUSG00000034912	Mdga2	52.807	1.15111	0.0162407	0.629963	1.7894
ENSMUSG00000024539	Ptpn2	5.91297	1.20411	0.0162637	0.629963	1.78878
ENSMUSG00000030265	Kras	56.0758	1.11015	0.016316	0.629963	1.78739
ENSMUSG00000031627	Irf2	5.23247	-1.20834	0.0163956	0.629963	-1.78527
ENSMUSG00000031605	Klhl2	195.201	1.12517	0.0164028	0.629963	1.78508
ENSMUSG00000022883	Robo1	29.4954	-1.18466	0.0164049	0.629963	-1.78503
ENSMUSG00000045991	Onecut2	9.9404	1.23913	0.016495	0.630518	1.78265
ENSMUSG00000028847	Trappc3	21.9924	-1.12072	0.0165764	0.630737	-1.78051
ENSMUSG00000026614	Slc30a10	12.4415	-1.17504	0.0166994	0.632529	-1.7773
ENSMUSG00000046675	Tmem251	4.414	1.24692	0.016918	0.637909	1.77165
ENSMUSG00000017843	Ppp2r5c	55.1103	1.11452	0.0173922	0.652836	1.75964
ENSMUSG00000021478	Drd1	13.034	1.29218	0.0174995	0.653916	1.75697
ENSMUSG00000028223	Decr1	5.43959	1.19618	0.0177438	0.658229	1.75095
ENSMUSG00000007682	Dio2	7.10195	1.3304	0.0179803	0.658229	1.7452
ENSMUSG00000022404	Slc25a17	10.1198	1.16654	0.0180296	0.658229	1.74401
ENSMUSG00000023913	Pla2g7	5.10972	1.27936	0.018042	0.658229	1.74372
ENSMUSG00000021115	Vrk1	27.3283	-1.14437	0.018075	0.658229	-1.74292
ENSMUSG00000031626	Sorbs2	66.6886	1.18247	0.0181304	0.658229	1.74159
ENSMUSG00000062561	Gm10118	4.85484	1.18781	0.0181678	0.658229	1.7407
ENSMUSG00000027660	Skil	167.411	1.1432	0.018305	0.660327	1.73743
ENSMUSG00000024242	Map4k3	20.2633	1.14064	0.0184542	0.660612	1.73391
ENSMUSG00000003410	Elavl3	59.5565	-1.14052	0.0185621	0.660612	-1.73137
ENSMUSG00000032908	Sgpp2	12.8018	-1.21933	0.0185875	0.660612	-1.73078
ENSMUSG00000023150	Ivns1abp	185.589	1.16409	0.01863	0.660612	1.72979
ENSMUSG00000032773	Chrm1	46.6675	-1.2029	0.018847	0.665474	-1.72476
ENSMUSG00000000876	Pxmp4	6.79336	-1.17197	0.0189643	0.666792	-1.72206
ENSMUSG00000033793	Atp6v1h	38.8906	1.15697	0.019074	0.667831	1.71956
ENSMUSG00000079065	BC005561	6.1228	1.25145	0.0192537	0.671301	1.71549
ENSMUSG00000020436	Gabrg2	27.2231	1.18432	0.0194456	0.675168	1.71118
ENSMUSG00000110344	Gm45716	3.63176	1.25034	0.0198769	0.67573	1.70165
ENSMUSG00000022051	Bnip3l	99.7338	-1.1016	0.0199035	0.67573	-1.70107
ENSMUSG00000031700	Gpt2	13.5476	1.15561	0.020025	0.67573	1.69843
ENSMUSG00000004366	Sst	18.3332	-1.3941	0.0200789	0.67573	-1.69726
ENSMUSG00000031604	Msmo1	9.4019	1.23748	0.0200971	0.67573	1.69687
ENSMUSG00000059857	Ntng1	13.1612	1.2165	0.0202482	0.67573	1.69361
ENSMUSG00000078779	Zfp59	4.57821	-1.19915	0.0202544	0.67573	-1.69348
ENSMUSG00000066189	Cacng3	67.9162	-1.165	0.0202872	0.67573	-1.69278
ENSMUSG00000038530	Rgs4	743.298	1.18965	0.0202926	0.67573	1.69266
ENSMUSG00000042203	Tbc1d22b	13.286	-1.17373	0.0203152	0.67573	-1.69218
ENSMUSG00000068373	D430041D05Rik	126.643	-1.20086	0.0203538	0.67573	-1.69135
ENSMUSG00000070802	Pnmal2	33.7768	-1.16639	0.0206573	0.682529	-1.68493
ENSMUSG00000022658	Tagln3	24.5276	-1.23573	0.0207224	0.682529	-1.68356
ENSMUSG00000021969	Zdhhc20	18.0436	1.14154	0.0209254	0.683879	1.67933
ENSMUSG00000015217	Hmgb3	34.2037	1.16851	0.0210095	0.683879	1.67758
ENSMUSG00000041468	Gpr12	19.2311	1.1765	0.0210096	0.683879	1.67758
ENSMUSG00000090812	Samd15	3.31749	1.209	0.0211979	0.687323	1.67371
ENSMUSG00000059820	AU019823	7.6523	1.19313	0.0215214	0.693406	1.66713
ENSMUSG00000041324	Inhba	34.6379	1.34697	0.0215519	0.693406	1.66651
ENSMUSG00000001627	Ifrd1	10.8252	1.20926	0.0216785	0.694794	1.66397
ENSMUSG00000030329	Pianp	66.6529	-1.20129	0.0218731	0.696357	-1.66009
ENSMUSG00000021062	Rab15	94.3358	-1.13194	0.0219127	0.696357	-1.6593
ENSMUSG00000010095	Slc3a2	7.57776	1.1958	0.0219779	0.696357	1.65801
ENSMUSG00000047344	Lancl3	4.32893	1.26759	0.0222643	0.702759	1.65239
ENSMUSG00000041815	Poldip3	29.7567	-1.14299	0.022757	0.710688	-1.64289
ENSMUSG00000007617	Homer1	250.819	1.12583	0.0227748	0.710688	1.64255
ENSMUSG00000020642	Rnf144a	17.2245	1.19765	0.0228906	0.710688	1.64034
ENSMUSG00000078812	Eif5a	72.8368	-1.12301	0.022897	0.710688	-1.64022
ENSMUSG00000037465	Klf10	10.9479	1.20815	0.0229419	0.710688	1.63937
ENSMUSG00000032259	Drd2	516.316	-1.17816	0.0232488	0.714356	-1.6336
ENSMUSG00000032348	Gsta4	5.29219	-1.27682	0.0234587	0.714356	-1.6297
ENSMUSG00000045034	Ankrd34b	12.7069	-1.1593	0.0234652	0.714356	-1.62957
ENSMUSG00000031227	Magee1	27.7907	1.1365	0.0234689	0.714356	1.62951
ENSMUSG00000020374	Rasgef1c	6.73341	1.19522	0.023489	0.714356	1.62914
ENSMUSG00000030222	Rerg	33.7698	-1.18206	0.0235922	0.714888	-1.62723
ENSMUSG00000022421	Nptxr	19.5126	-1.20949	0.023733	0.715255	-1.62465
ENSMUSG00000045114	Prrt2	72.1638	-1.16428	0.0237895	0.715255	-1.62362
ENSMUSG00000040415	Dtx3	17.5562	-1.19181	0.0239114	0.715255	-1.6214
ENSMUSG00000029608	Rph3a	81.814	1.2095	0.0240322	0.715255	1.61921
ENSMUSG00000039252	Lgi2	37.3736	1.1986	0.0240335	0.715255	1.61918
ENSMUSG00000031539	Ap3m2	41.9428	-1.10835	0.0242022	0.717712	-1.61614
ENSMUSG00000029166	Mapre3	48.9045	-1.14953	0.0242924	0.717831	-1.61453
ENSMUSG00000045767	B230219D22Rik	101.564	1.11176	0.0245209	0.72045	1.61046
ENSMUSG00000048834	Vstm2a	15.5043	-1.21603	0.0246286	0.72045	-1.60856
ENSMUSG00000035062	Zc4h2	10.1112	-1.17183	0.024706	0.72045	-1.6072
ENSMUSG00000033578	Tmem35a	11.4566	-1.21772	0.0247268	0.72045	-1.60683
ENSMUSG00000074733	Zfp950	14.2492	1.26151	0.0249402	0.724136	1.6031
ENSMUSG00000034059	Ypel4	4.80395	-1.23511	0.0250474	0.724721	-1.60124
ENSMUSG00000022419	Deptor	14.7668	-1.18016	0.0253185	0.730032	-1.59656
ENSMUSG00000057554	Lgals8	6.17751	-1.27224	0.0255553	0.732018	-1.59252
ENSMUSG00000026385	Dbi	28.8663	-1.14614	0.0255631	0.732018	-1.59239
ENSMUSG00000028519	Dab1	46.533	1.12555	0.0257795	0.735686	1.58873
ENSMUSG00000003541	Ier3	2.27371	1.30178	0.0259799	0.73585	1.58536
ENSMUSG00000003135	Cnot11	9.44042	-1.15138	0.0260095	0.73585	-1.58487
ENSMUSG00000050714	Zbtb26	5.4311	1.17789	0.0260735	0.73585	1.5838
ENSMUSG00000028945	Rheb	47.3507	1.23876	0.0261384	0.73585	1.58272
ENSMUSG00000091183	Gm5141	4.34959	1.21316	0.0267061	0.7493	1.57339
ENSMUSG00000031709	Tbc1d9	14.7066	1.13554	0.0268751	0.751511	1.57065
ENSMUSG00000026463	Atp2b4	18.1703	-1.25905	0.0269654	0.751513	-1.56919
ENSMUSG00000038406	Scaf1	9.68147	-1.20031	0.0271239	0.753413	-1.56665
ENSMUSG00000024576	Csnk1a1	75.7112	1.12142	0.0273177	0.756274	1.56356
ENSMUSG00000052133	Sema5b	8.15824	1.25258	0.0274423	0.757208	1.56158
ENSMUSG00000071054	Safb	17.8896	-1.15775	0.027669	0.759817	-1.55801
ENSMUSG00000032115	Hyou1	16.526	-1.23803	0.0278119	0.759817	-1.55577
ENSMUSG00000070462	Tlnrd1	29.1689	-1.11479	0.0279364	0.759817	-1.55383
ENSMUSG00000028078	Dclk2	18.8927	-1.14665	0.0280354	0.759817	-1.55229
ENSMUSG00000063260	Syt10	7.64162	1.21008	0.0280515	0.759817	1.55204
ENSMUSG00000012429	Mplkip	5.43339	1.17924	0.0282135	0.759817	1.54954
ENSMUSG00000031878	Nae1	15.0487	1.15357	0.028239	0.759817	1.54915
ENSMUSG00000034275	Igsf9b	18.8658	1.19982	0.0282663	0.759817	1.54873
ENSMUSG00000030788	Rnf141	38.5569	-1.12319	0.0284227	0.760911	-1.54634
ENSMUSG00000048644	Ctxn1	284.522	-1.1066	0.0284896	0.760911	-1.54531
ENSMUSG00000001542	Ell2	31.4409	1.1418	0.0287647	0.765802	1.54114
ENSMUSG00000026102	Inpp1	15.4323	1.14857	0.0290297	0.768145	1.53716
ENSMUSG00000038518	Jarid2	28.7268	1.15115	0.0290433	0.768145	1.53695
ENSMUSG00000019817	Plagl1	6.38416	1.1758	0.0291494	0.768145	1.53537
ENSMUSG00000042743	Sgtb	110.487	-1.12689	0.0292773	0.768145	-1.53347
ENSMUSG00000053291	Rab4b	8.44008	-1.1724	0.0294328	0.768145	-1.53117
ENSMUSG00000020134	Peli1	42.1892	1.14983	0.0295813	0.768145	1.52898
ENSMUSG00000021596	Mctp1	87.3628	-1.1163	0.0296518	0.768145	-1.52795
ENSMUSG00000060591	Ifitm2	1.67704	-1.30687	0.0296822	0.768145	-1.5275
ENSMUSG00000042453	Reln	29.297	1.21573	0.029781	0.768145	1.52606
ENSMUSG00000042439	Zfp532	21.5594	-1.16314	0.0298655	0.768145	-1.52483
ENSMUSG00000030172	Erc1	37.9013	-1.14616	0.0299194	0.768145	-1.52405
ENSMUSG00000021820	Camk2g	16.6096	-1.17686	0.0299732	0.768145	-1.52327
ENSMUSG00000102252	Snrpn	343.146	-1.11796	0.0301562	0.768145	-1.52062
ENSMUSG00000022442	Ttll1	23.262	-1.14709	0.0303362	0.768145	-1.51804
ENSMUSG00000004455	Ppp1cc	114.49	1.10948	0.0305096	0.768145	1.51556
ENSMUSG00000032875	Arhgef17	83.2457	-1.14097	0.0306432	0.768145	-1.51367
ENSMUSG00000031839	Hsbp1	263.32	-1.1183	0.0308751	0.768145	-1.51039
ENSMUSG00000025576	Rbfox3	126.173	-1.13621	0.0309655	0.768145	-1.50912
ENSMUSG00000025743	Sdc3	13.4003	-1.21273	0.0310014	0.768145	-1.50862
ENSMUSG00000028788	Ptp4a2	95.4866	1.11618	0.0310521	0.768145	1.50791
ENSMUSG00000038267	Slc22a23	26.1711	-1.16541	0.0310798	0.768145	-1.50752
ENSMUSG00000002688	Prkd1	5.93582	-1.21167	0.0311115	0.768145	-1.50708
ENSMUSG00000029840	Mtpn	360.372	1.11144	0.0311524	0.768145	1.50651
ENSMUSG00000079508	Apoo	24.8764	1.11829	0.0313779	0.768145	1.50338
ENSMUSG00000024899	Papss2	3.90579	1.24567	0.0316136	0.768145	1.50013
ENSMUSG00000048546	Tob2	7.24151	-1.16495	0.031616	0.768145	-1.50009
ENSMUSG00000063406	Tmed5	9.75533	1.16432	0.0317384	0.768145	1.49842
ENSMUSG00000021066	Atl1	41.2652	1.10901	0.0317441	0.768145	1.49834
ENSMUSG00000052921	Arhgef15	17.7744	-1.12451	0.0317523	0.768145	-1.49822
ENSMUSG00000034898	Filip1	51.5051	-1.13811	0.0318014	0.768145	-1.49755
ENSMUSG00000049281	Scn3b	57.4673	-1.14886	0.0318345	0.768145	-1.4971
ENSMUSG00000037754	Ppp1r16b	231.09	1.17519	0.032071	0.768145	1.49389
ENSMUSG00000001313	Rnd2	29.0164	1.1658	0.0325092	0.768145	1.48799
ENSMUSG00000029095	Ablim2	175.86	-1.1114	0.0325423	0.768145	-1.48755
ENSMUSG00000026249	Serpine2	34.9781	1.1523	0.0327732	0.768145	1.48448
ENSMUSG00000026103	Gls	110.115	1.10529	0.0327735	0.768145	1.48448
ENSMUSG00000042616	Oscp1	12.564	-1.12172	0.0327999	0.768145	-1.48413
ENSMUSG00000027639	Samhd1	13.614	-1.14446	0.0328322	0.768145	-1.4837
ENSMUSG00000041132	N4bp2l1	9.80855	1.14636	0.032902	0.768145	1.48278
ENSMUSG00000025132	Arhgdia	121.101	-1.14264	0.0330084	0.768145	-1.48138
ENSMUSG00000035640	Cbarp	54.2737	1.11133	0.0331215	0.768145	1.47989
ENSMUSG00000022856	Tmem41a	13.3895	1.16471	0.0332524	0.768145	1.47818
ENSMUSG00000079677	Fdx1l	11.4543	-1.16304	0.0332668	0.768145	-1.47799
ENSMUSG00000066026	Dhrs3	4.3549	1.26147	0.0332805	0.768145	1.47781
ENSMUSG00000038013	Wipf2	70.3751	-1.15019	0.0333385	0.768145	-1.47705
ENSMUSG00000054679	Srsf12	17.6784	-1.11894	0.0334452	0.768145	-1.47567
ENSMUSG00000066278	Vps37b	3.35341	-1.3003	0.0336003	0.768145	-1.47366
ENSMUSG00000026426	Arl8a	40.5728	-1.13007	0.0337354	0.768145	-1.47191
ENSMUSG00000026764	Kif5c	339.062	1.10588	0.033753	0.768145	1.47169
ENSMUSG00000019194	Scn1b	29.6512	1.12294	0.0337701	0.768145	1.47147
ENSMUSG00000029705	Cux1	73.4366	-1.11324	0.0338057	0.768145	-1.47101
ENSMUSG00000067818	Myl9	5.38183	-1.25111	0.0338081	0.768145	-1.47098
ENSMUSG00000028803	Nipal3	24.355	-1.15632	0.0338857	0.768145	-1.46998
ENSMUSG00000019969	Psen1	14.5699	-1.14026	0.0339161	0.768145	-1.46959
ENSMUSG00000042331	Specc1	43.7444	-1.12523	0.0341863	0.768145	-1.46615
ENSMUSG00000028483	Snapc3	17.3607	1.13392	0.0342443	0.768145	1.46541
ENSMUSG00000038949	Cnst	67.6337	-1.13025	0.0342791	0.768145	-1.46497
ENSMUSG00000028152	Tspan5	41.0372	-1.10784	0.0343323	0.768145	-1.4643
ENSMUSG00000009030	Pdcl	4.3998	1.15633	0.0343752	0.768145	1.46375
ENSMUSG00000058883	Zfp708	3.19706	1.25231	0.0343835	0.768145	1.46365
ENSMUSG00000014592	Camta1	185.061	-1.10951	0.0344769	0.768172	-1.46247
ENSMUSG00000020986	Sec23a	33.8998	1.11132	0.0346721	0.769985	1.46002
ENSMUSG00000000782	Tcf7	8.18246	-1.18684	0.0348133	0.769985	-1.45825
ENSMUSG00000002578	Ikzf4	9.62037	-1.16822	0.0348355	0.769985	-1.45798
ENSMUSG00000063052	Lrrc40	34.1218	1.1235	0.0351608	0.77512	1.45394
ENSMUSG00000029420	Rimbp2	32.8521	1.11269	0.0354671	0.779808	1.45017
ENSMUSG00000037649	H2-DMa	4.85884	-1.25476	0.0359876	0.789171	-1.44385
ENSMUSG00000035376	Hacd2	12.0165	-1.12313	0.0362924	0.789303	-1.44018
ENSMUSG00000018537	Pcgf2	7.95375	-1.189	0.0363394	0.789303	-1.43962
ENSMUSG00000024143	Rhoq	12.3729	1.12659	0.0364126	0.789303	1.43875
ENSMUSG00000003949	Hlf	319.559	-1.12571	0.0364462	0.789303	-1.43835
ENSMUSG00000004264	Phb2	20.1106	-1.1322	0.0364673	0.789303	-1.4381
ENSMUSG00000032425	Zfp949	10.4453	1.13215	0.0366326	0.790829	1.43613
ENSMUSG00000028132	Tmem56	22.1655	1.16257	0.0369805	0.792075	1.43203
ENSMUSG00000019139	Isyna1	7.35641	-1.14667	0.0370687	0.792075	-1.43099
ENSMUSG00000032519	Slc25a38	4.54909	-1.18354	0.0371097	0.792075	-1.43051
ENSMUSG00000042834	Nrep	41.7775	1.15669	0.0372757	0.792075	1.42857
ENSMUSG00000044167	Foxo1	151.7	-1.12291	0.0373138	0.792075	-1.42813
ENSMUSG00000041890	Git2	12.1697	-1.12746	0.0373611	0.792075	-1.42758
ENSMUSG00000033585	Ndn	18.9845	1.2613	0.0374526	0.792075	1.42652
ENSMUSG00000032267	Usp28	10.0337	1.15192	0.037492	0.792075	1.42606
ENSMUSG00000020492	Ska2	4.53876	1.1843	0.0375857	0.792075	1.42498
ENSMUSG00000038967	Pdk2	31.8339	-1.17439	0.0376857	0.792075	-1.42382
ENSMUSG00000025971	Maip1	10.329	1.14041	0.037736	0.792075	1.42324
ENSMUSG00000059495	Arhgef12	220.837	-1.13766	0.0381745	0.795496	-1.41823
ENSMUSG00000046204	Pnma2	42.6442	-1.1072	0.0382057	0.795496	-1.41787
ENSMUSG00000031723	Txnl4b	7.66063	-1.16687	0.0382897	0.795496	-1.41692
ENSMUSG00000032977	Fam207a	5.93631	-1.15467	0.0383045	0.795496	-1.41675
ENSMUSG00000027674	Pex5l	15.4147	-1.16166	0.0383763	0.795496	-1.41594
ENSMUSG00000023050	Map3k12	29.3159	-1.11537	0.0385025	0.796132	-1.41451
ENSMUSG00000045216	Hs6st1	12.5446	-1.16323	0.0387423	0.796615	-1.41182
ENSMUSG00000021576	Pdcd6	46.6701	1.16997	0.0387594	0.796615	1.41162
ENSMUSG00000046982	Tshz1	17.0912	1.13474	0.038921	0.796615	1.40982
ENSMUSG00000047368	Abhd17b	12.6226	1.15588	0.0389326	0.796615	1.40969
ENSMUSG00000068966	Zbtb34	26.6638	-1.10768	0.0390038	0.796615	-1.40889
ENSMUSG00000020827	Mink1	131.796	-1.16448	0.0392124	0.798916	-1.40658
ENSMUSG00000055067	Smyd3	33.5734	-1.11783	0.0394917	0.801294	-1.40349
ENSMUSG00000035967	Ints6l	9.95426	1.25786	0.0395214	0.801294	1.40317
ENSMUSG00000031278	Acsl4	16.5722	1.14159	0.0396477	0.801904	1.40178
ENSMUSG00000029575	Mmab	11.6653	-1.13978	0.0400691	0.806533	-1.39719
ENSMUSG00000041444	Arhgap32	364.269	-1.13771	0.0400702	0.806533	-1.39718
ENSMUSG00000030994	D7Ertd443e	7.71978	-1.18883	0.0402842	0.808887	-1.39487
ENSMUSG00000030704	Rab6a	239.976	1.10986	0.0408421	0.818119	1.38889
ENSMUSG00000073805	Fam196a	14.5016	-1.14841	0.0410464	0.819734	-1.38672
ENSMUSG00000032291	Crabp1	4.12112	-1.19405	0.0411195	0.819734	-1.38595
ENSMUSG00000021287	Xrcc3	7.71692	-1.21901	0.041286	0.820406	-1.3842
ENSMUSG00000022180	Slc7a8	21.6168	1.19891	0.0414498	0.820406	1.38248
ENSMUSG00000022292	Rrm2b	36.7529	-1.11588	0.041573	0.820406	-1.38119
ENSMUSG00000035781	R3hdm4	135.842	-1.13367	0.0416125	0.820406	-1.38078
ENSMUSG00000024231	Cul2	14.8212	1.12654	0.0416455	0.820406	1.38043
ENSMUSG00000026883	Dab2ip	46.7558	-1.1039	0.0421668	0.826037	-1.37503
ENSMUSG00000020372	Rack1	24.3885	1.12208	0.0422417	0.826037	1.37426
ENSMUSG00000030659	Nucb2	20.4439	-1.14548	0.042265	0.826037	-1.37402
ENSMUSG00000053644	Aldh7a1	5.09135	1.16078	0.0423278	0.826037	1.37337
ENSMUSG00000109511	Nup62	15.9424	-1.14586	0.0426506	0.828927	-1.37008
ENSMUSG00000063320	1190007I07Rik	3.13089	1.30024	0.0428561	0.828927	1.36799
ENSMUSG00000057637	Prdm2	29.7746	-1.13629	0.0429422	0.828927	-1.36712
ENSMUSG00000060771	Tsga10	16.1038	1.12812	0.0429545	0.828927	1.36699
ENSMUSG00000027506	Tpd52	20.5888	1.14201	0.0430408	0.828927	1.36612
ENSMUSG00000071748	Gm14698	5.09479	1.15869	0.0431497	0.828927	1.36502
ENSMUSG00000027430	Dtd1	30.9538	-1.11152	0.0431723	0.828927	-1.3648
ENSMUSG00000042606	Hirip3	17.176	-1.13303	0.0432811	0.829108	-1.3637
ENSMUSG00000028249	Sdcbp	91.7676	1.13097	0.0434983	0.831357	1.36153
ENSMUSG00000068037	Mas1	3.51486	1.24402	0.0440658	0.840276	1.3559
ENSMUSG00000030284	Creld1	9.30417	-1.19979	0.0443249	0.842521	-1.35335
ENSMUSG00000053963	Stum	75.3583	-1.13897	0.0443858	0.842521	-1.35276
ENSMUSG00000059436	Max	52.1999	-1.10027	0.044629	0.843	-1.35038
ENSMUSG00000056211	R3hdm1	139.727	1.14491	0.0446876	0.843	1.34981
ENSMUSG00000024870	Rab1b	16.3771	-1.14561	0.0447145	0.843	-1.34955
ENSMUSG00000030772	Dkk3	5.62981	1.29321	0.0451033	0.847559	1.34579
ENSMUSG00000030846	Tial1	16.4264	1.1881	0.0451792	0.847559	1.34506
ENSMUSG00000027782	Kpna4	68.0665	-1.09137	0.0452614	0.847559	-1.34427
ENSMUSG00000028341	Nr4a3	13.2919	1.30129	0.0453883	0.848028	1.34306
ENSMUSG00000029781	Fkbp9	7.77098	-1.22114	0.0456111	0.849387	-1.34093
ENSMUSG00000015932	Dstn	54.1159	1.09969	0.0456649	0.849387	1.34042
ENSMUSG00000107283	Mpv17	11.5117	-1.14812	0.0459197	0.850779	-1.338
ENSMUSG00000046546	Fam43a	4.75806	1.16709	0.0459439	0.850779	1.33777
ENSMUSG00000021203	Otub2	6.04154	-1.15281	0.0463036	0.851929	-1.33439
ENSMUSG00000030304	Ergic2	12.5161	1.13162	0.0463233	0.851929	1.3342
ENSMUSG00000060579	Fhit	1.82413	-1.24343	0.0464215	0.851929	-1.33328
ENSMUSG00000048234	Rnf149	9.61354	-1.18421	0.0466141	0.851929	-1.33148
ENSMUSG00000040452	Cdh12	5.00461	1.26728	0.0466695	0.851929	1.33097
ENSMUSG00000050538	B230217C12Rik	33.4958	-1.10901	0.0466825	0.851929	-1.33085
ENSMUSG00000053253	Ndfip2	51.3047	1.13648	0.0467216	0.851929	1.33048
ENSMUSG00000079659	Tmem243	2.88541	-1.25966	0.0468687	0.852745	-1.32912
ENSMUSG00000038034	Igsf8	14.0985	-1.17289	0.047311	0.858916	-1.32504
ENSMUSG00000003948	Mmd	83.4736	1.17547	0.0475971	0.862232	1.32242
ENSMUSG00000053310	Nrgn	168.597	-1.20063	0.0478263	0.863685	-1.32033
ENSMUSG00000062937	Mtap	4.41991	-1.16904	0.0479191	0.863685	-1.31949
ENSMUSG00000037235	Mxd4	13.5709	-1.12846	0.0479882	0.863685	-1.31887
ENSMUSG00000027940	Tpm3	49.1237	-1.12287	0.0483812	0.864456	-1.31532
ENSMUSG00000036214	Znrd1as	3.27674	-1.16276	0.0486023	0.864456	-1.31334
ENSMUSG00000015312	Gadd45b	2.37911	1.26549	0.0486193	0.864456	1.31319
ENSMUSG00000030257	Srgap3	171.341	-1.13085	0.0486391	0.864456	-1.31301
ENSMUSG00000024335	Brd2	62.7536	-1.10151	0.048653	0.864456	-1.31289
ENSMUSG00000079144	A130010J15Rik	5.80784	-1.15552	0.0486535	0.864456	-1.31289
ENSMUSG00000015247	Nipsnap3b	2.43674	1.1902	0.0489821	0.86516	1.30996
ENSMUSG00000017314	Mpp2	37.0555	-1.15608	0.0489887	0.86516	-1.3099
ENSMUSG00000024392	Bag6	24.1757	-1.10951	0.0490917	0.86516	-1.30899
ENSMUSG00000003518	Dusp3	69.8284	1.17651	0.0491085	0.86516	1.30884
ENSMUSG00000024158	Hagh	11.8963	1.16486	0.0494332	0.866123	1.30598
ENSMUSG00000032939	Nup93	12.0834	1.11582	0.0494819	0.866123	1.30555
ENSMUSG00000005699	Pard6a	3.13685	1.19305	0.0495372	0.866123	1.30507
ENSMUSG00000063063	Ctnna2	35.0877	-1.09582	0.0495789	0.866123	-1.3047
ENSMUSG00000059743	Fdps	4.47967	-1.18166	0.0500892	0.870255	-1.30026
ENSMUSG00000061983	Rps12	6.05778	1.22939	0.0501325	0.870255	1.29988
ENSMUSG00000039103	Nexn	101.169	1.16913	0.0502126	0.870255	1.29919
ENSMUSG00000031708	Tecr	86.7363	-1.1386	0.0502331	0.870255	-1.29901
ENSMUSG00000031485	Prosc	18.2193	1.11727	0.0504577	0.872331	1.29707
ENSMUSG00000001419	Mef2d	143.077	-1.13959	0.0507901	0.87626	-1.29422
ENSMUSG00000020409	Slu7	21.6982	-1.09588	0.0511982	0.876852	-1.29075
ENSMUSG00000046671	Mtfr1l	25.1458	-1.11692	0.0512331	0.876852	-1.29045
ENSMUSG00000027965	Olfm3	9.58366	1.17416	0.0514292	0.876852	1.28879
ENSMUSG00000025175	Fn3k	5.64065	1.15724	0.0515554	0.876852	1.28773
ENSMUSG00000032002	Dcun1d5	26.3044	1.15967	0.0516653	0.876852	1.2868
ENSMUSG00000032883	Acsl3	31.3664	1.11886	0.0516682	0.876852	1.28678
ENSMUSG00000049327	Kmt5a	38.3248	-1.10855	0.0518642	0.876852	-1.28513
ENSMUSG00000021728	Emb	7.12355	1.15307	0.0518912	0.876852	1.28491
ENSMUSG00000041912	Tdrkh	21.1075	1.11525	0.0519381	0.876852	1.28451
ENSMUSG00000029012	Orc5	4.83486	1.19693	0.0520091	0.876852	1.28392
ENSMUSG00000040767	Snrnp25	2.83574	-1.22621	0.0522258	0.876852	-1.28212
ENSMUSG00000021910	Nisch	88.8934	-1.10571	0.0524645	0.876852	-1.28013
ENSMUSG00000013858	Tmem259	7.03831	-1.17271	0.052505	0.876852	-1.2798
ENSMUSG00000042766	Trim46	17.7802	-1.1274	0.0526508	0.876852	-1.27859
ENSMUSG00000015672	Mrpl32	8.81512	1.16322	0.0529865	0.876852	1.27583
ENSMUSG00000020475	Pgam2	2.32707	-1.26412	0.0530141	0.876852	-1.27561
ENSMUSG00000039244	E130309D02Rik	9.06555	-1.14591	0.053035	0.876852	-1.27544
ENSMUSG00000024234	Mtpap	14.486	1.10822	0.0530608	0.876852	1.27523
ENSMUSG00000042505	Sdhaf3	8.87325	1.13708	0.0531176	0.876852	1.27476
ENSMUSG00000025880	Smad7	5.09424	1.15837	0.0531368	0.876852	1.2746
ENSMUSG00000018651	Tada2a	6.26599	1.16486	0.0531436	0.876852	1.27455
ENSMUSG00000013275	Slc41a1	43.5776	-1.14861	0.0531785	0.876852	-1.27426
ENSMUSG00000059811	Atl2	52.0311	1.08452	0.0534193	0.876852	1.2723
ENSMUSG00000049907	Rasl11b	16.3942	-1.29107	0.053548	0.876852	-1.27126
ENSMUSG00000018417	Myo1b	51.539	1.08674	0.0538485	0.876852	1.26883
ENSMUSG00000039050	Osbpl2	28.9009	-1.1074	0.0540178	0.876852	-1.26746
ENSMUSG00000052698	Tln2	58.2622	-1.10423	0.0541538	0.876852	-1.26637
ENSMUSG00000047363	Cstad	4.0322	-1.21795	0.0541575	0.876852	-1.26634
ENSMUSG00000073639	Rab18	35.3159	1.12483	0.0542309	0.876852	1.26575
ENSMUSG00000037855	Zfp365	574.065	1.10519	0.0544137	0.876852	1.26429
ENSMUSG00000042548	Asxl1	17.457	-1.11755	0.0544908	0.876852	-1.26368
ENSMUSG00000004263	Atn1	47.6928	-1.15926	0.0544921	0.876852	-1.26367
ENSMUSG00000026499	Acbd3	15.8996	-1.12147	0.0545884	0.876852	-1.2629
ENSMUSG00000063434	Sorcs3	10.1355	1.18076	0.0546755	0.876852	1.26221
ENSMUSG00000020886	Dlg4	277.607	-1.14213	0.0551106	0.876852	-1.25876
ENSMUSG00000000560	Gabra2	49.2176	1.11565	0.0551642	0.876852	1.25834
ENSMUSG00000021645	Smn1	7.92167	-1.19882	0.055271	0.876852	-1.2575
ENSMUSG00000025492	Ifitm3	3.20843	-1.28876	0.0552812	0.876852	-1.25742
ENSMUSG00000017376	Nlk	67.898	1.08957	0.0552838	0.876852	1.2574
ENSMUSG00000022197	Pdzd2	94.6746	1.15843	0.0553818	0.876852	1.25663
ENSMUSG00000071658	Gng3	104.806	-1.12451	0.0554628	0.876852	-1.256
ENSMUSG00000002326	Gmpr2	3.90793	1.18215	0.0556262	0.876852	1.25472
ENSMUSG00000026516	Nvl	12.328	1.12316	0.0557243	0.876852	1.25396
ENSMUSG00000053453	Thoc7	30.1507	1.13115	0.0558745	0.876852	1.25279
ENSMUSG00000040550	Otud6b	45.2702	-1.08455	0.0559146	0.876852	-1.25247
ENSMUSG00000034974	Dapk3	3.15743	-1.19286	0.0559644	0.876852	-1.25209
ENSMUSG00000024935	Slc1a1	61.341	-1.1525	0.0562191	0.876852	-1.25012
ENSMUSG00000026991	Pkp4	97.0411	1.09893	0.0563424	0.876852	1.24916
ENSMUSG00000031864	Ints10	9.56681	1.13344	0.0563955	0.876852	1.24876
ENSMUSG00000023330	Dtwd1	2.08119	1.19029	0.0565984	0.876852	1.2472
ENSMUSG00000050379	Sept6	11.8306	-1.11832	0.0566211	0.876852	-1.24702
ENSMUSG00000073131	Vma21	24.7591	1.10475	0.0567017	0.876852	1.2464
ENSMUSG00000031382	Asb11	2.76588	1.47751	0.0567895	0.876852	1.24573
ENSMUSG00000042688	Mapk6	55.975	-1.14653	0.0569657	0.876852	-1.24439
ENSMUSG00000041552	Ptchd1	11.0224	1.15196	0.0569922	0.876852	1.24418
ENSMUSG00000034157	Cipc	86.7396	-1.11752	0.0570419	0.876852	-1.24381
ENSMUSG00000026918	Brd3	19.8377	-1.09642	0.0570526	0.876852	-1.24372
ENSMUSG00000061244	Exoc5	31.2991	1.10672	0.0570768	0.876852	1.24354
ENSMUSG00000068205	Macrod2	45.2255	1.09231	0.0570971	0.876852	1.24339
ENSMUSG00000062949	Atp11c	6.51728	1.19044	0.0572341	0.876852	1.24235
ENSMUSG00000020654	Adcy3	10.4882	1.14584	0.0572432	0.876852	1.24228
ENSMUSG00000078970	Wdr92	2.77968	1.18518	0.0574823	0.877716	1.24047
ENSMUSG00000030411	Nova2	99.0951	-1.14064	0.0575783	0.877716	-1.23974
ENSMUSG00000022391	Rangap1	42.6338	-1.15507	0.0578471	0.877716	-1.23772
ENSMUSG00000001415	Smg5	28.0364	-1.10379	0.0578887	0.877716	-1.23741
ENSMUSG00000029669	Tspan12	4.39156	1.19861	0.0578982	0.877716	1.23733
ENSMUSG00000029436	Mmp17	60.8788	-1.15629	0.0579671	0.877716	-1.23682
ENSMUSG00000022451	Twf1	27.5924	1.10546	0.0581606	0.877716	1.23537
ENSMUSG00000049755	Zfp672	10.0663	1.11845	0.0582249	0.877716	1.23489
ENSMUSG00000021013	Ttc8	10.9551	-1.10376	0.0582475	0.877716	-1.23472
ENSMUSG00000078794	Dact3	8.15711	1.1434	0.0584077	0.87854	1.23353
ENSMUSG00000040687	Madd	39.678	-1.10408	0.0589246	0.883346	-1.2297
ENSMUSG00000001383	Zmat2	58.097	-1.10766	0.0589392	0.883346	-1.2296
ENSMUSG00000039678	Tbc1d13	5.9263	-1.15803	0.0591251	0.884541	-1.22823
ENSMUSG00000022762	Ncam2	26.1524	-1.18141	0.0592568	0.884922	-1.22726
ENSMUSG00000038256	Bcl9	18.5882	-1.16767	0.0594228	0.885814	-1.22605
ENSMUSG00000009406	Elk1	24.0178	-1.09428	0.0598694	0.886906	-1.2228
ENSMUSG00000061479	Snrpa	14.0766	-1.1693	0.0600506	0.886906	-1.22148
ENSMUSG00000005045	Chd5	19.7192	-1.12504	0.0601405	0.886906	-1.22083
ENSMUSG00000074994	Qser1	15.3575	1.11137	0.0602532	0.886906	1.22002
ENSMUSG00000034818	Celf5	151.27	-1.11078	0.0602561	0.886906	-1.22
ENSMUSG00000030605	Mfge8	4.46561	1.16914	0.0604318	0.886906	1.21873
ENSMUSG00000022637	Cblb	21.0787	-1.104	0.0604898	0.886906	-1.21832
ENSMUSG00000064181	Rab3ip	27.6438	1.1447	0.0605098	0.886906	1.21817
ENSMUSG00000021259	Cyp46a1	24.981	-1.14358	0.0605823	0.886906	-1.21765
ENSMUSG00000034981	Parm1	8.16219	1.22278	0.0606309	0.886906	1.21731
ENSMUSG00000043004	Gng2	8.01898	-1.23309	0.0607137	0.886906	-1.21671
ENSMUSG00000075702	Selenom	15.5507	-1.15125	0.0607733	0.886906	-1.21629
ENSMUSG00000017615	Tnfaip1	17.5595	-1.10397	0.0611806	0.890536	-1.21339
ENSMUSG00000041762	Gpr155	86.0032	-1.15145	0.0613369	0.890536	-1.21228
ENSMUSG00000056073	Grik2	54.1932	1.15911	0.0615262	0.890536	1.21094
ENSMUSG00000050812	AI314180	52.3233	1.08263	0.0615612	0.890536	1.21069
ENSMUSG00000020248	Nfyb	13.736	1.13274	0.0616076	0.890536	1.21037
ENSMUSG00000055436	Srsf11	34.8287	1.11619	0.0616632	0.890536	1.20997
ENSMUSG00000024780	Cdc37l1	36.3278	1.1031	0.0626844	0.903185	1.20284
ENSMUSG00000017664	Slc35c2	3.58164	-1.17475	0.0627558	0.903185	-1.20235
ENSMUSG00000043289	Mei4	6.1134	-1.18639	0.0634977	0.912286	-1.19724
ENSMUSG00000024969	Mark2	64.1086	-1.159	0.0637733	0.91467	-1.19536
ENSMUSG00000021276	Cinp	13.3193	1.13705	0.0641568	0.918589	1.19276
ENSMUSG00000054863	Fam19a5	26.6743	-1.09936	0.0644841	0.921692	-1.19055
ENSMUSG00000034575	Papd7	13.1218	1.11661	0.0646123	0.921942	1.18968
ENSMUSG00000036298	Slc2a13	93.1238	1.14541	0.0650845	0.924964	1.18652
ENSMUSG00000037979	Ccdc92	66.8806	-1.09886	0.0651756	0.924964	-1.18592
ENSMUSG00000016541	Atxn10	55.8102	1.0841	0.0653519	0.924964	1.18474
ENSMUSG00000057440	Mpp7	8.43706	1.15004	0.0653953	0.924964	1.18445
ENSMUSG00000040003	Magi2	80.4889	-1.09445	0.0655678	0.924964	-1.18331
ENSMUSG00000056608	Chd9	79.017	1.09197	0.0656346	0.924964	1.18287
ENSMUSG00000015474	Ppt2	2.50953	-1.23553	0.0657441	0.924964	-1.18214
ENSMUSG00000022895	Ets2	22.119	1.10959	0.0658745	0.924964	1.18128
ENSMUSG00000031770	Herpud1	4.82813	1.17845	0.0660497	0.924964	1.18013
ENSMUSG00000029330	Cds1	10.7564	-1.15702	0.0661747	0.924964	-1.17931
ENSMUSG00000028467	Gba2	7.87934	-1.1162	0.0662455	0.924964	-1.17884
ENSMUSG00000095432	Zfp748	9.46168	1.12689	0.0663128	0.924964	1.1784
ENSMUSG00000058656	Samd12	8.84426	-1.12389	0.066319	0.924964	-1.17836
ENSMUSG00000027550	Lrrcc1	7.09746	1.15382	0.066562	0.924964	1.17677
ENSMUSG00000064345	mt-Nd2	23.7618	1.29499	0.0665624	0.924964	1.17677
ENSMUSG00000027165	B230118H07Rik	21.5145	1.12362	0.0666001	0.924964	1.17653
ENSMUSG00000034255	Arhgap27	7.54911	-1.1338	0.0671063	0.926022	-1.17324
ENSMUSG00000029778	Adcyap1r1	14.486	-1.17222	0.0671313	0.926022	-1.17307
ENSMUSG00000041670	Rims1	41.1482	1.09173	0.0671787	0.926022	1.17277
ENSMUSG00000035847	Ids	368.442	1.10281	0.0675137	0.926022	1.17061
ENSMUSG00000020953	Coch	44.7404	1.18188	0.0675158	0.926022	1.17059
ENSMUSG00000053825	Ppfia2	67.4639	1.09676	0.0675606	0.926022	1.17031
ENSMUSG00000016262	Sertad4	71.6351	-1.07944	0.0677105	0.926022	-1.16934
ENSMUSG00000053293	Pom121	26.1908	-1.1608	0.0677128	0.926022	-1.16933
ENSMUSG00000055675	Kbtbd11	154.899	-1.11026	0.0677873	0.926022	-1.16885
ENSMUSG00000038323	1700066M21Rik	9.77022	1.11928	0.0679322	0.926022	1.16792
ENSMUSG00000022358	Fbxo32	23.6172	-1.11945	0.0679547	0.926022	-1.16778
ENSMUSG00000048280	Zfp738	13.944	1.15351	0.0680098	0.926022	1.16743
ENSMUSG00000039385	Cdh6	3.86697	-1.29261	0.0682429	0.927515	-1.16594
ENSMUSG00000064264	Zfp428	3.33226	-1.22162	0.0683421	0.927515	-1.16531
ENSMUSG00000001300	Efnb2	42.4179	-1.14083	0.0684738	0.927772	-1.16448
ENSMUSG00000022342	Kcnv1	28.4724	1.12614	0.0685837	0.927772	1.16378
ENSMUSG00000027305	Ndufaf1	6.4187	1.13536	0.0687222	0.928139	1.1629
ENSMUSG00000020083	2010107G23Rik	7.01208	-1.18648	0.0690366	0.929616	-1.16092
ENSMUSG00000019851	Perp	2.76246	1.23613	0.0691842	0.929616	1.15999
ENSMUSG00000079184	Mphosph8	49.9569	1.12047	0.0692969	0.929616	1.15929
ENSMUSG00000034891	Sncb	8.6434	-1.15573	0.0693242	0.929616	-1.15912
ENSMUSG00000051617	Krt9	13.3752	-1.14482	0.0695008	0.929616	-1.15801
ENSMUSG00000040543	Pitpnm3	30.5836	1.11916	0.0695497	0.929616	1.1577
ENSMUSG00000024862	Klc2	17.6692	-1.14567	0.0696203	0.929616	-1.15726
ENSMUSG00000024287	Thoc1	15.7943	1.11121	0.0697784	0.929616	1.15628
ENSMUSG00000035934	Pknox2	27.4207	-1.1473	0.0699731	0.929616	-1.15507
ENSMUSG00000110040	AC034099.1	2.22937	-1.45739	0.0700186	0.929616	-1.15479
ENSMUSG00000090015	Gm15446	6.23715	1.12652	0.0702425	0.929616	1.1534
ENSMUSG00000059182	Skap2	12.6943	1.11148	0.0702518	0.929616	1.15334
ENSMUSG00000044906	4930503L19Rik	5.18071	-1.13084	0.0703772	0.929616	-1.15257
ENSMUSG00000021385	Ippk	18.8796	1.11358	0.0705947	0.929616	1.15123
ENSMUSG00000037805	Rpl10a	71.414	-1.08672	0.0706477	0.929616	-1.1509
ENSMUSG00000033933	Vhl	10.6261	1.12206	0.0706538	0.929616	1.15086
ENSMUSG00000031562	Dctd	7.23535	-1.13839	0.070728	0.929616	-1.15041
ENSMUSG00000041308	Sntb2	25.7193	-1.13026	0.071454	0.929856	-1.14597
ENSMUSG00000058756	Thra	123.725	-1.09001	0.0714781	0.929856	-1.14583
ENSMUSG00000035202	Lars2	1105.22	-1.32035	0.07148	0.929856	-1.14582
ENSMUSG00000056665	Them6	10.6905	-1.17548	0.0715391	0.929856	-1.14546
ENSMUSG00000047030	Spata2	17.682	-1.08997	0.0716875	0.929856	-1.14456
ENSMUSG00000041420	Meis3	6.52137	-1.1294	0.0718464	0.929856	-1.1436
ENSMUSG00000029054	Gabrd	13.5332	-1.16049	0.0719248	0.929856	-1.14312
ENSMUSG00000020435	Osbp2	30.5313	-1.11788	0.0719513	0.929856	-1.14296
ENSMUSG00000016619	Nup50	15.8363	-1.09129	0.0720203	0.929856	-1.14255
ENSMUSG00000022089	Bin3	2.03489	-1.20985	0.072038	0.929856	-1.14244
ENSMUSG00000030127	Cops7a	62.4152	-1.09951	0.0720781	0.929856	-1.1422
ENSMUSG00000021832	Psmc6	15.6688	1.12348	0.0721523	0.929856	1.14175
ENSMUSG00000034875	Nudt19	16.9875	1.13674	0.0723151	0.929856	1.14077
ENSMUSG00000035314	Gdpd5	8.06381	1.16692	0.0724206	0.929856	1.14014
ENSMUSG00000038020	Rapgefl1	20.9609	-1.1674	0.0724235	0.929856	-1.14012
ENSMUSG00000051154	Commd3	19.9293	1.12346	0.0728259	0.929856	1.13771
ENSMUSG00000031667	Aktip	41.5193	1.11413	0.0728565	0.929856	1.13753
ENSMUSG00000061718	Ppp1r1b	324.947	-1.14212	0.0729265	0.929856	-1.13711
ENSMUSG00000007415	Gatad1	72.1639	1.08366	0.073019	0.929856	1.13656
ENSMUSG00000016308	Ube2a	28.531	1.10854	0.0730191	0.929856	1.13656
ENSMUSG00000040563	Plppr2	10.896	-1.16903	0.0731429	0.929856	-1.13583
ENSMUSG00000029804	Herc3	36.9522	-1.10956	0.0732012	0.929856	-1.13548
ENSMUSG00000020668	Kif3c	51.6061	-1.10078	0.0737382	0.932643	-1.13231
ENSMUSG00000060143	Gm10076	1.21458	-1.29727	0.0738206	0.932643	-1.13182
ENSMUSG00000022307	Oxr1	28.0104	1.09093	0.0738705	0.932643	1.13153
ENSMUSG00000029028	Lrrc47	15.084	-1.10799	0.0738821	0.932643	-1.13146
ENSMUSG00000022812	Gsk3b	416.681	-1.11005	0.0739802	0.932643	-1.13088
ENSMUSG00000020564	Atxn7l1	30.074	-1.11698	0.0742401	0.933333	-1.12936
ENSMUSG00000033596	Rfwd3	24.7681	-1.09651	0.074259	0.933333	-1.12925
ENSMUSG00000037843	Vstm2l	2.41962	-1.19096	0.0746292	0.936258	-1.12709
ENSMUSG00000028974	Dffa	12.8785	-1.10181	0.0747198	0.936258	-1.12656
ENSMUSG00000022389	Tef	96.4816	-1.10936	0.0748287	0.936258	-1.12593
ENSMUSG00000045095	Magi1	18.9279	1.08639	0.074993	0.936906	1.12498
ENSMUSG00000044864	Ankrd50	30.0716	1.09072	0.0753383	0.939811	1.12298
ENSMUSG00000048550	Thnsl1	6.71263	1.14371	0.0755988	0.941651	1.12149
ENSMUSG00000035671	Zswim4	5.7239	-1.15646	0.0757562	0.941969	-1.12058
ENSMUSG00000029064	Gnb1	341.795	-1.07851	0.0758504	0.941969	-1.12004
ENSMUSG00000064368	mt-Nd6	3.7455	1.40259	0.0760617	0.943188	1.11883
ENSMUSG00000058070	Eml1	48.3777	-1.08217	0.0761997	0.943495	-1.11805
ENSMUSG00000071266	Zfp946	3.87289	1.18058	0.0767424	0.945325	1.11496
ENSMUSG00000039470	Zdhhc2	23.8342	1.10867	0.0768637	0.945325	1.11428
ENSMUSG00000034245	Hdac11	28.5319	-1.10297	0.0770429	0.945325	-1.11327
ENSMUSG00000031333	Abcb7	23.4535	1.14291	0.0770853	0.945325	1.11303
ENSMUSG00000041961	Znrf3	16.9691	-1.15151	0.0770872	0.945325	-1.11302
ENSMUSG00000029610	Aimp2	2.4188	-1.2418	0.0772317	0.945325	-1.1122
ENSMUSG00000031568	Rwdd4a	10.0605	1.11239	0.0772489	0.945325	1.11211
ENSMUSG00000034156	Tspoap1	19.8597	-1.15592	0.0774838	0.945325	-1.11079
ENSMUSG00000031074	Fgf3	2.93217	-1.21335	0.0775409	0.945325	-1.11047
ENSMUSG00000041840	Haus1	1.89057	-1.2364	0.0776507	0.945325	-1.10985
ENSMUSG00000027552	E2f5	3.51636	1.16518	0.0776687	0.945325	1.10975
ENSMUSG00000079481	Nhsl2	156.081	-1.11724	0.0777088	0.945325	-1.10953
ENSMUSG00000042308	Setd1a	21.9329	-1.11556	0.0784383	0.952808	-1.10547
ENSMUSG00000029364	Wsb2	114.754	1.08812	0.0786831	0.95308	1.10412
ENSMUSG00000061601	Pclo	192.095	1.14173	0.0787086	0.95308	1.10398
ENSMUSG00000030979	Uros	5.36693	-1.16312	0.0789177	0.95308	-1.10283
ENSMUSG00000038481	Cdk19	113.478	-1.10052	0.0789932	0.95308	-1.10241
ENSMUSG00000063801	Ap3s2	31.5678	-1.10087	0.0790325	0.95308	-1.10219
ENSMUSG00000039988	Ankrd13c	64.1327	1.07605	0.0793904	0.954166	1.10023
ENSMUSG00000018199	Trove2	26.7409	1.11768	0.0794619	0.954166	1.09984
ENSMUSG00000033066	Gas7	674.229	-1.10712	0.079526	0.954166	-1.09949
ENSMUSG00000043542	Zc2hc1a	31.4558	1.10626	0.0796958	0.954166	1.09856
ENSMUSG00000018470	Kcnab3	4.82406	1.21241	0.0797692	0.954166	1.09816
ENSMUSG00000020912	Krt12	2.43526	1.27478	0.0798971	0.954166	1.09747
ENSMUSG00000057469	E2f6	20.6239	1.08657	0.0801418	0.954166	1.09614
ENSMUSG00000074736	Syndig1	15.9257	-1.08852	0.0802699	0.954166	-1.09545
ENSMUSG00000027797	Dclk1	603.508	-1.09718	0.0804634	0.954166	-1.0944
ENSMUSG00000053141	Ptprt	21.8257	-1.18806	0.0806563	0.954166	-1.09336
ENSMUSG00000021775	Nr1d2	61.6591	-1.11038	0.0807159	0.954166	-1.09304
ENSMUSG00000106379	Lhfpl3	11.7379	1.13509	0.0807412	0.954166	1.0929
ENSMUSG00000026678	Rgs5	164.786	-1.22368	0.0809552	0.954166	-1.09176
ENSMUSG00000043460	Elfn2	15.2472	-1.18995	0.08096	0.954166	-1.09173
ENSMUSG00000061288	Taok3	21.4397	-1.13304	0.0810027	0.954166	-1.0915
ENSMUSG00000029063	Nadk	14.9993	-1.1022	0.0810878	0.954166	-1.09104
ENSMUSG00000028184	Adgrl2	40.6626	-1.11478	0.0813486	0.954166	-1.08965
ENSMUSG00000034453	Polr3b	7.37674	-1.1323	0.0813544	0.954166	-1.08962
ENSMUSG00000028381	Ugcg	54.9652	1.11119	0.0815054	0.954166	1.08881
ENSMUSG00000024302	Dtna	85.8745	1.08692	0.081965	0.954166	1.08637
ENSMUSG00000037492	Zmat4	6.81504	1.1779	0.0820938	0.954166	1.08569
ENSMUSG00000026223	Itm2c	69.4838	-1.12738	0.0822257	0.954166	-1.08499
ENSMUSG00000071234	Syndig1l	121.561	-1.13159	0.0822611	0.954166	-1.08481
ENSMUSG00000001334	Fndc5	18.2013	-1.11317	0.0825778	0.954166	-1.08314
ENSMUSG00000062296	Trank1	20.9547	1.15516	0.0826513	0.954166	1.08275
ENSMUSG00000079108	Srp54b	31.3793	1.12111	0.0828692	0.954166	1.08161
ENSMUSG00000038482	Tfdp1	34.3368	1.07365	0.0831097	0.954166	1.08035
ENSMUSG00000021252	Erg28	13.887	-1.1196	0.083242	0.954166	-1.07966
ENSMUSG00000025402	Nab2	11.6392	-1.15736	0.0832883	0.954166	-1.07942
ENSMUSG00000030751	Psma1	16.2951	1.16324	0.0833571	0.954166	1.07906
ENSMUSG00000034353	Ramp1	17.1354	1.14446	0.0834593	0.954166	1.07853
ENSMUSG00000053411	Cbx7	18.1034	-1.09462	0.0834813	0.954166	-1.07841
ENSMUSG00000022332	Khdrbs3	18.3331	1.0977	0.0837449	0.954166	1.07704
ENSMUSG00000028261	Ndufaf4	35.481	1.09962	0.0837761	0.954166	1.07688
ENSMUSG00000038502	Ptov1	20.0379	-1.14401	0.0838119	0.954166	-1.07669
ENSMUSG00000022359	Wdyhv1	9.65892	-1.14557	0.0838582	0.954166	-1.07645
ENSMUSG00000020570	Sypl	12.5503	1.13798	0.0839987	0.954166	1.07573
ENSMUSG00000018559	Ctdnep1	28.6262	-1.10555	0.0840183	0.954166	-1.07563
ENSMUSG00000020810	Cygb	10.7727	-1.16714	0.0840416	0.954166	-1.07551
ENSMUSG00000033910	Gucy1a3	258.576	-1.09037	0.0840989	0.954166	-1.07521
ENSMUSG00000013465	Nelfb	4.18895	-1.20584	0.0841245	0.954166	-1.07508
ENSMUSG00000022965	Ifngr2	4.58738	1.16874	0.0841692	0.954166	1.07485
ENSMUSG00000000339	Rtca	26.9697	1.09629	0.0841918	0.954166	1.07473
ENSMUSG00000072693	Gm10401	1.05226	-2.05833	0.0843135	0.954166	-1.0741
ENSMUSG00000110185	Igip	18.3041	1.15593	0.0844309	0.954166	1.0735
ENSMUSG00000023067	Cdkn1a	6.43704	-1.21476	0.0845818	0.954166	-1.07272
ENSMUSG00000021676	Iqgap2	21.4735	-1.11807	0.0846895	0.954166	-1.07217
ENSMUSG00000037455	Slc18b1	7.27884	-1.15344	0.0847044	0.954166	-1.07209
ENSMUSG00000034868	Myl12b	116.654	-1.11306	0.0847453	0.954166	-1.07188
ENSMUSG00000046709	Mapk10	189.411	-1.07781	0.0848478	0.954166	-1.07136
ENSMUSG00000061482	Hist1h4d	14.7256	-1.21439	0.085006	0.954656	-1.07055
ENSMUSG00000032698	Lmo2	38.044	-1.12095	0.0852916	0.955457	-1.06909
ENSMUSG00000025326	Ube3a	59.7164	1.12134	0.0853066	0.955457	1.06902
ENSMUSG00000062257	Opcml	48.2979	-1.11345	0.0855168	0.956284	-1.06795
ENSMUSG00000028710	Atpaf1	63.1579	1.08031	0.0856099	0.956284	1.06748
ENSMUSG00000029538	Srsf9	8.49651	1.17184	0.0859574	0.95888	1.06572
ENSMUSG00000087408	Cers1	8.20931	-1.18782	0.0860948	0.959128	-1.06502
ENSMUSG00000030691	Fchsd2	33.3269	-1.1006	0.0862218	0.95926	-1.06438
ENSMUSG00000028677	Rnf220	49.7003	-1.11027	0.0865256	0.959819	-1.06286
ENSMUSG00000038722	Bud31	15.9262	-1.11595	0.0867292	0.959819	-1.06183
ENSMUSG00000052040	Klf13	62.3013	-1.08407	0.0871326	0.959819	-1.05982
ENSMUSG00000049305	Ccdc71	7.69041	-1.1197	0.0871647	0.959819	-1.05966
ENSMUSG00000030335	Mrpl51	16.7492	1.11092	0.0872344	0.959819	1.05931
ENSMUSG00000050299	Gm9843	8.54443	-1.66191	0.0873086	0.959819	-1.05894
ENSMUSG00000030279	C2cd5	40.7978	1.09067	0.0875156	0.959819	1.05791
ENSMUSG00000028871	Rspo1	3.43539	1.22275	0.0878831	0.959819	1.05609
ENSMUSG00000035877	Zhx3	46.6022	-1.10203	0.0879078	0.959819	-1.05597
ENSMUSG00000039067	Psmd7	43.8622	-1.09307	0.0880598	0.959819	-1.05522
ENSMUSG00000029312	Klhl8	10.4464	1.12183	0.0880848	0.959819	1.0551
ENSMUSG00000071659	Hnrnpul2	103.72	-1.09629	0.0881061	0.959819	-1.05499
ENSMUSG00000037679	Inf2	151.967	-1.09426	0.0883557	0.959819	-1.05377
ENSMUSG00000040462	Os9	9.6459	-1.12243	0.0884163	0.959819	-1.05347
ENSMUSG00000051331	Cacna1c	59.2311	-1.14766	0.088468	0.959819	-1.05321
ENSMUSG00000054034	Tceal5	53.8623	1.18045	0.0885259	0.959819	1.05293
ENSMUSG00000073878	Gm13304	3.99879	-1.30684	0.0888064	0.959819	-1.05156
ENSMUSG00000056413	Adap1	15.3111	-1.11682	0.0889314	0.959819	-1.05094
ENSMUSG00000028444	Cntfr	6.12993	-1.22076	0.0890235	0.959819	-1.0505
ENSMUSG00000000305	Cdh4	7.6443	1.19715	0.0890375	0.959819	1.05043
ENSMUSG00000053110	Yap1	10.2808	1.13213	0.0891259	0.959819	1.05
ENSMUSG00000022992	Kansl2	9.90449	1.11312	0.0892293	0.959819	1.04949
ENSMUSG00000032097	Ddx6	102.67	1.09369	0.0894425	0.959819	1.04846
ENSMUSG00000040018	Cox15	13.0792	-1.09647	0.0895042	0.959819	-1.04816
ENSMUSG00000024855	Pacs1	46.4307	-1.09932	0.0895057	0.959819	-1.04815
ENSMUSG00000045917	Tmem268	6.61836	1.15655	0.0897619	0.959819	1.04691
ENSMUSG00000029823	Luc7l2	35.6675	1.13347	0.0898225	0.959819	1.04662
ENSMUSG00000051351	Zfp46	17.9153	-1.14411	0.0902163	0.959819	-1.04472
ENSMUSG00000033214	Slitrk5	30.1613	-1.11707	0.0904945	0.959819	-1.04338
ENSMUSG00000063952	Brpf3	12.9487	-1.10232	0.0907191	0.959819	-1.0423
ENSMUSG00000029438	Bcl7a	14.8513	-1.12341	0.0910366	0.959819	-1.04078
ENSMUSG00000003033	Ap1m1	7.89424	-1.12616	0.0910842	0.959819	-1.04056
ENSMUSG00000037536	Fbxo34	8.31241	1.11821	0.0910988	0.959819	1.04049
ENSMUSG00000025959	Klf7	38.9621	-1.11132	0.091439	0.959819	-1.03887
ENSMUSG00000074505	Fat3	109.286	1.17027	0.0917486	0.959819	1.0374
ENSMUSG00000003360	Ddx23	12.483	-1.13833	0.0918422	0.959819	-1.03696
ENSMUSG00000035173	Ccdc186	46.307	-1.09623	0.0919365	0.959819	-1.03651
ENSMUSG00000026439	Rbbp5	23.1222	-1.09316	0.0922159	0.959819	-1.03519
ENSMUSG00000000711	Rab5b	49.8098	-1.12121	0.0923535	0.959819	-1.03455
ENSMUSG00000048039	Isg20l2	3.63343	1.14922	0.0924019	0.959819	1.03432
ENSMUSG00000026851	BC005624	43.9394	-1.10387	0.0924421	0.959819	-1.03413
ENSMUSG00000052488	Cherp	17.3047	-1.12574	0.0925671	0.959819	-1.03354
ENSMUSG00000057778	Cyb5d2	3.71493	-1.15693	0.0926219	0.959819	-1.03329
ENSMUSG00000039607	Rbms3	29.0479	1.13226	0.0927294	0.959819	1.03278
ENSMUSG00000018377	Vezf1	25.249	1.08017	0.0928245	0.959819	1.03234
ENSMUSG00000038884	A230050P20Rik	4.38999	-1.13114	0.0928652	0.959819	-1.03215
ENSMUSG00000025529	Zfp711	6.61664	1.13147	0.0930501	0.959819	1.03128
ENSMUSG00000035969	Rusc2	20.5412	-1.12671	0.0931438	0.959819	-1.03085
ENSMUSG00000063802	Hspbp1	6.20564	-1.14675	0.0933101	0.959819	-1.03007
ENSMUSG00000009394	Syn2	59.9341	1.08282	0.0933636	0.959819	1.02982
ENSMUSG00000001999	Blvra	3.03828	1.1445	0.093492	0.959819	1.02923
ENSMUSG00000038212	Mfsd14b	6.79563	1.13616	0.0935345	0.959819	1.02903
ENSMUSG00000038280	Ostm1	12.81	1.12673	0.0935377	0.959819	1.02901
ENSMUSG00000041477	Dcp1b	7.54698	1.10795	0.0936476	0.959819	1.0285
ENSMUSG00000051375	Pcdh1	30.52	-1.17009	0.0938344	0.959819	-1.02764
ENSMUSG00000021113	Snapc1	19.5535	1.09964	0.0938796	0.959819	1.02743
ENSMUSG00000068859	Sp9	17.5203	-1.12892	0.0939035	0.959819	-1.02732
ENSMUSG00000028347	Tmeff1	32.6965	1.11223	0.0939175	0.959819	1.02725
ENSMUSG00000020898	Ctc1	7.02417	-1.11544	0.093982	0.959819	-1.02696
ENSMUSG00000022253	Nadk2	6.16097	1.13659	0.093984	0.959819	1.02695
ENSMUSG00000028234	Rps20	42.7579	1.10445	0.0940364	0.959819	1.0267
ENSMUSG00000035310	Lin54	7.70608	1.13216	0.0941604	0.959819	1.02613
ENSMUSG00000111410	AL670603.1	1.97136	-1.86836	0.094272	0.959819	-1.02562
ENSMUSG00000045136	Tubb2b	2.87531	1.24247	0.094499	0.959819	1.02457
ENSMUSG00000053841	Txlna	9.1722	-1.11203	0.0945267	0.959819	-1.02445
ENSMUSG00000020928	Higd1b	2.00064	-1.26834	0.0947083	0.959819	-1.02361
ENSMUSG00000027227	Sord	3.4698	-1.16954	0.0950452	0.959819	-1.02207
ENSMUSG00000026817	Ak1	6.12029	-1.15277	0.0950555	0.959819	-1.02202
ENSMUSG00000030209	Grin2b	614.071	-1.14632	0.0951452	0.959819	-1.02161
ENSMUSG00000002012	Pnck	4.99157	-1.11963	0.0951594	0.959819	-1.02155
ENSMUSG00000001098	Kctd10	21.2316	-1.10857	0.0951734	0.959819	-1.02148
ENSMUSG00000022982	Sod1	180.294	-1.0983	0.0953806	0.959819	-1.02054
ENSMUSG00000005148	Klf5	12.3835	-1.15359	0.0953949	0.959819	-1.02047
ENSMUSG00000034928	Rnf44	87.3777	-1.10668	0.0954058	0.959819	-1.02043
ENSMUSG00000025223	Ldb1	15.0357	-1.1176	0.0954674	0.959819	-1.02014
ENSMUSG00000026927	Sdccag3	7.65354	1.10566	0.0955845	0.959819	1.01961
ENSMUSG00000017176	Nt5c3b	3.66107	-1.15266	0.0958179	0.959819	-1.01855
ENSMUSG00000022416	Cacna1i	24.0372	-1.15257	0.095836	0.959819	-1.01847
ENSMUSG00000032633	Flcn	8.06937	1.15544	0.0959397	0.959819	1.018
ENSMUSG00000002052	Supt6	74.8942	-1.09118	0.0960221	0.959819	-1.01763
ENSMUSG00000029135	Fosl2	16.7187	1.20283	0.0960899	0.959819	1.01732
ENSMUSG00000025666	Tmem47	97.5798	1.11107	0.0961273	0.959819	1.01715
ENSMUSG00000022723	Crybg3_1	9.73817	1.1362	0.0962283	0.959819	1.0167
ENSMUSG00000032423	Syncrip	43.1227	1.081	0.0962772	0.959819	1.01648
ENSMUSG00000026235	Epha4	59.1648	-1.12168	0.0963045	0.959819	-1.01635
ENSMUSG00000028696	Ipp	4.10787	1.14654	0.0963747	0.959819	1.01604
ENSMUSG00000051451	Crebzf	10.7515	1.11022	0.0964418	0.959819	1.01573
ENSMUSG00000021182	Ccdc88c	16.7467	-1.1453	0.0964699	0.959819	-1.01561
ENSMUSG00000035805	Mlc1	2.56219	1.20236	0.0965233	0.959819	1.01537
ENSMUSG00000050052	Tdrp	54.0032	1.08521	0.0968032	0.960859	1.01411
ENSMUSG00000022848	Dirc2	15.1152	-1.12179	0.0970379	0.960859	-1.01306
ENSMUSG00000041528	Rnf123	9.80298	-1.1285	0.0971001	0.960859	-1.01278
ENSMUSG00000035632	Cnot3	11.0716	-1.12314	0.0971325	0.960859	-1.01264
ENSMUSG00000025092	Hspa12a	70.4891	-1.08494	0.0972972	0.960859	-1.0119
ENSMUSG00000041975	Mettl8	8.41033	1.12798	0.0973197	0.960859	1.0118
ENSMUSG00000051502	Ufsp1	1.66794	1.20218	0.0975079	0.961311	1.01096
ENSMUSG00000020152	Actr2	225.769	1.09952	0.0976807	0.961311	1.01019
ENSMUSG00000027309	4930402H24Rik	19.4169	1.11001	0.0977116	0.961311	1.01005
ENSMUSG00000029634	Rnf6	46.1157	-1.08566	0.0979944	0.961674	-1.0088
ENSMUSG00000032238	Rora	57.8987	1.09393	0.0980535	0.961674	1.00854
ENSMUSG00000025041	Nt5c2	16.8206	1.09685	0.0981266	0.961674	1.00821
ENSMUSG00000078453	Abracl	6.25409	1.20666	0.0982101	0.961674	1.00784
ENSMUSG00000036403	Cep135	8.7298	1.10311	0.098498	0.962263	1.00657
ENSMUSG00000005774	Rfx5	7.69136	-1.13984	0.0985012	0.962263	-1.00656
ENSMUSG00000026278	Bok	3.55498	1.20069	0.0990194	0.966193	1.00428
ENSMUSG00000039954	Stk32a	20.6896	-1.09326	0.0993894	0.968669	-1.00266
ENSMUSG00000037965	Zc3h7a	10.2815	1.14087	0.0996382	0.969306	1.00157
ENSMUSG00000009470	Tnpo1	15.5581	1.11463	0.0996874	0.969306	1.00136
ENSMUSG00000031950	Gabarapl2	51.7765	1.10912	0.100024	0.969872	0.999898
ENSMUSG00000029500	Pgam5	3.47289	1.15577	0.100217	0.969872	0.999059
ENSMUSG00000070000	Fcho1	6.76555	-1.12054	0.100238	0.969872	-0.998969
ENSMUSG00000053550	Shisa7	55.1134	-1.14071	0.100271	0.969872	-0.998823
ENSMUSG00000043284	Tmem11	10.2316	-1.12181	0.100466	0.969872	-0.997982
ENSMUSG00000056296	Synpr	64.4281	-1.106	0.100573	0.969872	-0.99752
ENSMUSG00000026849	Tor1a	4.93019	-1.14535	0.100587	0.969872	-0.997456
ENSMUSG00000034998	Foxn2	13.6151	1.11729	0.100677	0.969872	0.997071
ENSMUSG00000020524	Gria1	94.2469	-1.13632	0.100876	0.970626	-0.996213
ENSMUSG00000109324	Prmt1	9.84162	-1.14332	0.101184	0.970626	-0.994887
ENSMUSG00000042298	Ttc19	55.8203	1.07252	0.101495	0.970626	0.993553
ENSMUSG00000036062	Phf24	119.759	-1.07861	0.101659	0.970626	-0.992855
ENSMUSG00000043183	Simc1	6.0341	1.12392	0.101668	0.970626	0.992815
ENSMUSG00000052214	Opa3	15.7448	-1.10755	0.102519	0.970626	-0.989197
ENSMUSG00000041164	Zmiz2	48.0111	-1.10713	0.102612	0.970626	-0.988803
ENSMUSG00000041846	Ppp4r3a	21.2537	1.10482	0.102787	0.970626	0.988062
ENSMUSG00000032224	Fam81a	7.57763	-1.18868	0.102805	0.970626	-0.987986
ENSMUSG00000026478	Lamc1	11.2423	-1.14834	0.103023	0.970626	-0.987066
ENSMUSG00000041133	Smc1a	47.1934	-1.10066	0.103081	0.970626	-0.98682
ENSMUSG00000039910	Cited2	14.7587	-1.14025	0.103124	0.970626	-0.986641
ENSMUSG00000006586	Runx1t1	107.392	-1.08797	0.103196	0.970626	-0.986337
ENSMUSG00000000168	Dlat	100.93	1.07379	0.103205	0.970626	0.986298
ENSMUSG00000033373	Fntb	9.66752	-1.11055	0.103224	0.970626	-0.986219
ENSMUSG00000028229	Rmdn1	3.2517	1.16163	0.103245	0.970626	0.98613
ENSMUSG00000002103	Acp2	16.361	-1.11788	0.103386	0.970626	-0.98554
ENSMUSG00000057506	Bloc1s2	6.3125	1.15756	0.103629	0.970626	0.98452
ENSMUSG00000024182	Axin1	4.37217	-1.14388	0.103774	0.970626	-0.98391
ENSMUSG00000031290	Lrch2	14.7919	1.10072	0.103829	0.970626	0.98368
ENSMUSG00000070003	Ssbp4	7.87777	-1.13522	0.103893	0.970626	-0.983413
ENSMUSG00000025889	Snca	120.375	1.12502	0.103981	0.970626	0.983048
ENSMUSG00000073435	Nme3	6.36743	-1.16481	0.104063	0.970626	-0.982704
ENSMUSG00000026775	Yme1l1	31.361	1.07984	0.104208	0.970626	0.9821
ENSMUSG00000034040	Wbscr17	18.4449	1.13416	0.10437	0.970626	0.981425
ENSMUSG00000007872	Id3	2.38595	1.29465	0.10447	0.970626	0.98101
ENSMUSG00000023087	Noct	28.4522	1.11226	0.104859	0.970626	0.979394
ENSMUSG00000024785	Rcl1	3.75316	-1.16698	0.104869	0.970626	-0.979353
ENSMUSG00000038718	Pbx3	44.8295	1.07993	0.104902	0.970626	0.979216
ENSMUSG00000046096	BC030336	17.6747	1.11381	0.104971	0.970626	0.97893
ENSMUSG00000047417	Rexo1	19.2069	-1.10009	0.104974	0.970626	-0.978919
ENSMUSG00000027195	Hsd17b12	3.63758	1.17991	0.104986	0.970626	0.978869
ENSMUSG00000095463	Entpd4	18.4422	-1.10321	0.105114	0.970626	-0.97834
ENSMUSG00000075419	Dolk	2.85531	-1.20181	0.105185	0.970626	-0.978045
ENSMUSG00000023971	Rrp36	1.45587	-1.18595	0.10535	0.970626	-0.977365
ENSMUSG00000025789	St8sia2	9.24187	1.15543	0.105352	0.970626	0.977358
ENSMUSG00000032826	Ank2	119.486	1.1569	0.105652	0.970626	0.976121
ENSMUSG00000017831	Rab5a	24.2165	1.08337	0.105673	0.970626	0.976038
ENSMUSG00000028086	Fbxw7	70.7748	1.06885	0.105747	0.970626	0.97573
ENSMUSG00000032051	Fdx1	7.19074	1.15575	0.105779	0.970626	0.975599
ENSMUSG00000025364	Pa2g4	30.7129	-1.08173	0.10589	0.970626	-0.975146
ENSMUSG00000034793	G6pc3	2.85862	-1.22382	0.105964	0.970626	-0.974842
ENSMUSG00000031391	L1cam	36.8546	-1.16451	0.106028	0.970626	-0.974578
ENSMUSG00000000142	Axin2	6.80161	-1.11989	0.106052	0.970626	-0.974481
ENSMUSG00000052459	Atp6v1a	122.172	1.0734	0.106275	0.970626	0.973568
ENSMUSG00000046691	Chtf8	18.0285	-1.12285	0.106405	0.970626	-0.97304
ENSMUSG00000093769	Hist2h3c1	5.05414	1.16356	0.106482	0.970626	0.972724
ENSMUSG00000056952	Tatdn2	8.95264	-1.13574	0.106487	0.970626	-0.972705
ENSMUSG00000030986	Dhx32	28.0337	-1.08648	0.106589	0.970626	-0.972288
ENSMUSG00000096014	Sox1	6.40205	1.17203	0.106886	0.970626	0.971078
ENSMUSG00000028433	Ubap2	19.3115	-1.10359	0.106914	0.970626	-0.970965
ENSMUSG00000070394	Tmem256	4.47525	1.16122	0.106944	0.970626	0.970846
ENSMUSG00000044080	S100a1	1.5962	-1.2568	0.10702	0.970626	-0.970536
ENSMUSG00000005069	Pex5	3.991	1.15511	0.107146	0.970626	0.970023
ENSMUSG00000029276	Glmn	5.06466	1.12363	0.107224	0.970626	0.969707
ENSMUSG00000028243	Ubxn2b	64.7562	-1.08016	0.10731	0.970626	-0.96936
ENSMUSG00000063568	Jazf1	15.2032	1.09861	0.107394	0.970626	0.969018
ENSMUSG00000063297	Luzp2	7.03324	1.17254	0.10781	0.972141	0.967343
ENSMUSG00000002489	Tiam1	43.9178	-1.12114	0.108613	0.972141	-0.964117
ENSMUSG00000035086	Becn1	38.6213	1.09702	0.108656	0.972141	0.963946
ENSMUSG00000028278	Rragd	261.163	1.08011	0.108792	0.972141	0.963403
ENSMUSG00000051185	Fam174a	21.0166	1.13939	0.108794	0.972141	0.963397
ENSMUSG00000038128	Camk4	566.071	-1.08168	0.10886	0.972141	-0.963131
ENSMUSG00000022961	Son	83.8464	1.09399	0.109036	0.972141	0.962429
ENSMUSG00000034263	Ints14	11.0226	-1.10359	0.109131	0.972141	-0.962053
ENSMUSG00000021108	Prkch	33.3934	1.10478	0.109385	0.972141	0.961043
ENSMUSG00000027835	Pdcd10	30.9601	1.08909	0.109479	0.972141	0.960669
ENSMUSG00000037003	Tns2	6.66303	-1.18808	0.109525	0.972141	-0.960486
ENSMUSG00000036854	Hspb6	3.4313	-1.17768	0.109586	0.972141	-0.960245
ENSMUSG00000051379	Flrt3	39.02	-1.13305	0.109731	0.972141	-0.959672
ENSMUSG00000004054	Map3k11	4.2005	-1.14914	0.110081	0.972141	-0.958289
ENSMUSG00000069814	Ccdc92b	28.1056	-1.10883	0.110238	0.972141	-0.957669
ENSMUSG00000039852	Rere	36.7015	-1.09167	0.110252	0.972141	-0.957614
ENSMUSG00000061175	Fnip2	15.5522	-1.115	0.110368	0.972141	-0.957157
ENSMUSG00000074305	Peak1	57.9056	1.11786	0.110578	0.972141	0.956331
ENSMUSG00000034958	Atcay	26.5993	-1.10841	0.110681	0.972141	-0.955927
ENSMUSG00000059742	Kcnh7	40.6907	1.09336	0.110727	0.972141	0.955745
ENSMUSG00000034673	Pbx2	23.6547	-1.08024	0.111128	0.972141	-0.954177
ENSMUSG00000020919	Stat5b	6.64087	1.10648	0.111212	0.972141	0.953847
ENSMUSG00000040929	Rfx3	54.7926	-1.12566	0.111357	0.972141	-0.953284
ENSMUSG00000057177	Gsk3a	96.05	-1.09551	0.111358	0.972141	-0.953277
ENSMUSG00000005982	Naa60	36.7499	1.07734	0.1115	0.972141	0.952725
ENSMUSG00000036882	Arhgap33	90.3604	-1.10992	0.111783	0.972141	-0.951623
ENSMUSG00000039285	Azi2	45.3881	1.07444	0.112022	0.972141	0.950696
ENSMUSG00000052852	Reep1	74.8959	-1.10098	0.112349	0.972141	-0.949431
ENSMUSG00000029624	Ptcd1	9.81542	-1.11394	0.1125	0.972141	-0.948846
ENSMUSG00000005609	Ctr9	13.3714	-1.11509	0.112615	0.972141	-0.948402
ENSMUSG00000059975	Zfp74	17.3813	-1.08873	0.112719	0.972141	-0.948003
ENSMUSG00000038762	Abcf1	26.0743	-1.11374	0.113008	0.972141	-0.946892
ENSMUSG00000038384	Setd1b	21.706	-1.10463	0.113235	0.972141	-0.94602
ENSMUSG00000004056	Akt2	42.6598	-1.10236	0.11331	0.972141	-0.945733
ENSMUSG00000051730	Mettl5	2.92757	1.17756	0.113337	0.972141	0.945628
ENSMUSG00000050751	Pgbd5	48.6136	-1.10077	0.11335	0.972141	-0.945577
ENSMUSG00000024943	Smc5	16.3042	1.10369	0.113367	0.972141	0.945513
ENSMUSG00000044469	Tnfaip8l1	3.0308	-1.16877	0.113393	0.972141	-0.945413
ENSMUSG00000020607	Fam84a	23.8391	1.10089	0.11351	0.972141	0.944965
ENSMUSG00000032827	Ppp1r9a	398.762	1.13909	0.113629	0.972141	0.94451
ENSMUSG00000029156	Sgcb	11.1847	1.11566	0.113891	0.972141	0.943512
ENSMUSG00000026110	Mgat4a	27.6748	1.11749	0.113944	0.972141	0.943308
ENSMUSG00000025374	Nabp2	33.4912	-1.10637	0.114079	0.972141	-0.942794
ENSMUSG00000045287	Rtn4rl1	21.3823	-1.14475	0.114176	0.972141	-0.942424
ENSMUSG00000029419	Gm996	19.4424	-1.12604	0.114467	0.972141	-0.941319
ENSMUSG00000039841	Zfp800	10.4014	1.13975	0.114535	0.972141	0.941061
ENSMUSG00000020116	Pno1	9.68134	1.13047	0.114581	0.972141	0.940888
ENSMUSG00000036977	Anapc10	6.71778	-1.12061	0.114816	0.972141	-0.939999
ENSMUSG00000063888	Rpl7l1	5.4297	-1.14469	0.114896	0.972141	-0.939697
ENSMUSG00000062929	Cfl2	24.7393	1.08318	0.114929	0.972141	0.939569
ENSMUSG00000022663	Atg3	21.9752	1.11858	0.11504	0.972141	0.93915
ENSMUSG00000027438	Napb	153.934	1.07956	0.115118	0.972141	0.938856
ENSMUSG00000026696	Vamp4	64.408	1.11143	0.115146	0.972141	0.93875
ENSMUSG00000029617	Ccz1	11.0232	1.10478	0.115218	0.972141	0.938478
ENSMUSG00000049323	Smcr8	31.074	-1.09007	0.115412	0.972141	-0.93775
ENSMUSG00000020250	Txnrd1	17.0981	-1.09934	0.115488	0.972141	-0.937462
ENSMUSG00000057497	Fam136a	9.44818	1.12454	0.115526	0.972141	0.937319
ENSMUSG00000003464	Pex19	18.0646	-1.09558	0.115558	0.972141	-0.9372
ENSMUSG00000041685	Fcho2	15.3641	1.13967	0.115668	0.972141	0.936786
ENSMUSG00000001018	Snapin	32.865	-1.0849	0.115693	0.972141	-0.936692
ENSMUSG00000028795	Ccdc28b	6.08657	-1.14711	0.116063	0.972141	-0.935304
ENSMUSG00000031467	Agpat5	19.4634	1.09788	0.116261	0.972141	0.934564
ENSMUSG00000028796	Phc2	14.8946	-1.08955	0.116401	0.972141	-0.934042
ENSMUSG00000019996	Map7	28.8672	-1.08412	0.116408	0.972141	-0.934018
ENSMUSG00000032375	Aph1b	6.68805	1.13503	0.116778	0.972141	0.932638
ENSMUSG00000016921	Srsf6	16.602	1.11585	0.116782	0.972141	0.932626
ENSMUSG00000040472	Rabggta	7.04875	1.1423	0.117385	0.972141	0.930389
ENSMUSG00000025931	Paqr8	14.143	1.12073	0.117475	0.972141	0.930055
ENSMUSG00000037868	Egr2	11.05	-1.37374	0.117481	0.972141	-0.930034
ENSMUSG00000038984	Tspyl5	30.4349	-1.091	0.117563	0.972141	-0.929728
ENSMUSG00000021196	Pfkp	67.4622	1.06924	0.117594	0.972141	0.929615
ENSMUSG00000027341	Tmem230	31.4077	-1.1043	0.11767	0.972141	-0.929336
ENSMUSG00000052364	B630019K06Rik	4.14959	1.16163	0.117711	0.972141	0.929182
ENSMUSG00000028464	Tpm2	11.6576	-1.13512	0.117745	0.972141	-0.929058
ENSMUSG00000022401	Xpnpep3	8.40838	-1.11829	0.118248	0.972141	-0.927206
ENSMUSG00000041426	Hibch	6.0495	1.09741	0.118319	0.972141	0.926946
ENSMUSG00000024668	Sdhaf2	11.5325	1.11111	0.118459	0.972141	0.926432
ENSMUSG00000024527	Afg3l2	30.7299	-1.09852	0.118517	0.972141	-0.926219
ENSMUSG00000023927	Satb1	16.0014	1.11113	0.118525	0.972141	0.926189
ENSMUSG00000062373	Tmem65	30.0355	1.08699	0.118641	0.972141	0.925766
ENSMUSG00000015709	Arnt2	63.4107	-1.08925	0.118688	0.972141	-0.925592
ENSMUSG00000056458	Mok	6.41599	-1.12718	0.118715	0.972141	-0.925493
ENSMUSG00000059361	Nrsn2	118.97	-1.13468	0.118721	0.972141	-0.925474
ENSMUSG00000023026	Dip2b	76.2828	-1.07574	0.118795	0.972141	-0.925201
ENSMUSG00000052299	Ltn1	33.3674	1.07441	0.119128	0.972141	0.923984
ENSMUSG00000029486	Mrpl1	6.92906	1.12523	0.119285	0.972141	0.923413
ENSMUSG00000044288	Cnr1	172.179	1.14024	0.119382	0.972141	0.923061
ENSMUSG00000020629	Adi1	18.8884	-1.10644	0.119421	0.972141	-0.92292
ENSMUSG00000050627	Gpd1l	29.5176	-1.08605	0.11945	0.972141	-0.922815
ENSMUSG00000058761	Rnf169	60.7244	-1.11123	0.119467	0.972141	-0.922752
ENSMUSG00000038608	Dock10	32.6926	-1.08614	0.119649	0.972141	-0.922091
ENSMUSG00000031523	Dlc1	24.0839	-1.10219	0.119728	0.972141	-0.921805
ENSMUSG00000025209	Twnk	4.62313	1.1499	0.119945	0.972141	0.921019
ENSMUSG00000028937	Acot7	26.3956	1.11283	0.119998	0.972141	0.920827
ENSMUSG00000025470	Zfp511	3.88998	1.13627	0.120133	0.972141	0.920337
ENSMUSG00000029093	Sorcs2	15.2669	-1.14071	0.120201	0.972141	-0.920092
ENSMUSG00000022240	Ctnnd2	243.853	-1.06765	0.120565	0.972141	-0.918778
ENSMUSG00000043162	Pyurf	5.96906	1.12882	0.120627	0.972141	0.918557
ENSMUSG00000021222	Dcaf4	5.86661	-1.11655	0.120659	0.972141	-0.918439
ENSMUSG00000021273	Fdft1	22.7834	-1.09923	0.120686	0.972141	-0.918342
ENSMUSG00000026457	Adipor1	26.0366	-1.08708	0.120785	0.972141	-0.917987
ENSMUSG00000047085	Lrrc4b	16.5895	-1.15825	0.121019	0.972141	-0.917148
ENSMUSG00000051650	B3gnt2	21.8335	-1.31869	0.12102	0.972141	-0.917144
ENSMUSG00000032011	Thy1	158.476	-1.09973	0.121085	0.972141	-0.91691
ENSMUSG00000034413	Neurl1b	16.7587	-1.15546	0.121119	0.972141	-0.916786
ENSMUSG00000061981	Flot2	12.2376	-1.12576	0.121188	0.972141	-0.91654
ENSMUSG00000059456	Ptk2b	199.662	-1.08939	0.121204	0.972141	-0.916484
ENSMUSG00000032024	Clmp	19.1049	1.13969	0.121254	0.972141	0.916305
ENSMUSG00000032532	Cck	4.07554	-1.15664	0.121257	0.972141	-0.916292
ENSMUSG00000039474	Wfs1	55.3513	-1.1324	0.121342	0.972141	-0.91599
ENSMUSG00000074283	Zfp109	7.12673	-1.1177	0.121359	0.972141	-0.915927
ENSMUSG00000004631	Sgce	13.2923	-1.12461	0.121544	0.972141	-0.915267
ENSMUSG00000090258	Churc1	13.6189	1.10566	0.121741	0.972141	0.914563
ENSMUSG00000016349	Eef1a2	31.9369	-1.08765	0.121934	0.972141	-0.913874
ENSMUSG00000047989	Ino80c	18.4459	-1.0839	0.121999	0.972141	-0.913645
ENSMUSG00000022216	Psme1	16.0231	-1.09514	0.12207	0.972141	-0.913392
ENSMUSG00000029516	Cit	120.01	-1.10601	0.122554	0.972141	-0.911671
ENSMUSG00000042628	Zfyve1	8.84856	-1.11479	0.122627	0.972141	-0.911413
ENSMUSG00000027304	Rtf1	91.4653	-1.08181	0.122668	0.972141	-0.911268
ENSMUSG00000010914	Pdhx	15.0796	1.09683	0.122726	0.972141	0.911063
ENSMUSG00000087260	Lamtor5	24.7354	-1.10027	0.122874	0.972141	-0.910541
ENSMUSG00000032121	Tmem218	4.94351	-1.1153	0.122936	0.972141	-0.91032
ENSMUSG00000002658	Gtf2f1	21.9271	-1.09855	0.123241	0.972141	-0.909246
ENSMUSG00000030002	Dusp11	13.6072	1.14801	0.123307	0.972141	0.909012
ENSMUSG00000035203	Epn1	14.8826	-1.11295	0.123396	0.972141	-0.908699
ENSMUSG00000039735	Fnbp1l	109.55	-1.12535	0.123564	0.972141	-0.908107
ENSMUSG00000043670	Diras1	26.4623	-1.17218	0.123673	0.972141	-0.907726
ENSMUSG00000030122	Ptms	74.7908	-1.12604	0.124116	0.972141	-0.906172
ENSMUSG00000022822	Abcc5	15.7371	1.10539	0.124131	0.972141	0.906121
ENSMUSG00000074457	S100a16	2.3067	1.17078	0.124179	0.972141	0.905952
ENSMUSG00000023973	Cnpy3	4.2327	-1.15583	0.124183	0.972141	-0.905939
ENSMUSG00000078317	F8a	2.87788	1.12883	0.124224	0.972141	0.905796
ENSMUSG00000027180	Fbxo3	39.2245	1.08459	0.124236	0.972141	0.905752
ENSMUSG00000063253	Scoc	108.723	1.10972	0.124435	0.972141	0.905057
ENSMUSG00000051234	Rnf7	77.0984	1.13525	0.124501	0.972141	0.904827
ENSMUSG00000022789	Dnm1l	101.194	1.06856	0.12467	0.972141	0.904237
ENSMUSG00000038658	Ric1	21.9367	1.09838	0.124704	0.972141	0.904118
ENSMUSG00000030946	Lhpp	3.53438	-1.13175	0.124851	0.972141	-0.903607
ENSMUSG00000051855	Mest	41.312	1.11301	0.124957	0.972141	0.90324
ENSMUSG00000064367	mt-Nd5	77.2293	1.29456	0.12496	0.972141	0.903228
ENSMUSG00000057367	Birc2	14.4501	1.0898	0.1251	0.972141	0.902742
ENSMUSG00000079523	Tmsb10	58.569	-1.12503	0.125203	0.972141	-0.902385
ENSMUSG00000026333	Gin1	5.8174	1.13878	0.125469	0.972141	0.901463
ENSMUSG00000050761	Gp1bb	4.058	1.22267	0.12548	0.972141	0.901425
ENSMUSG00000060126	Tpt1	145.958	1.07317	0.12555	0.972141	0.901182
ENSMUSG00000002365	Snx9	4.4108	-1.16036	0.125553	0.972141	-0.901174
ENSMUSG00000078117	Gm16485	5.45962	1.14577	0.125704	0.972141	0.900651
ENSMUSG00000037373	Ctbp1	21.7985	-1.08425	0.12593	0.972141	-0.89987
ENSMUSG00000039546	Ajap1	43.0936	-1.09416	0.126099	0.972141	-0.89929
ENSMUSG00000064061	Dzip3	43.054	1.08698	0.126256	0.972141	0.898747
ENSMUSG00000109901	Chmp1b	13.3682	1.16591	0.126443	0.972141	0.898105
ENSMUSG00000024212	Mllt1	13.0189	-1.08964	0.12651	0.972141	-0.897875
ENSMUSG00000028247	Coq3	3.40744	1.16052	0.1267	0.972141	0.897225
ENSMUSG00000038697	Taf5l	13.1217	-1.1096	0.127023	0.972141	-0.896117
ENSMUSG00000029345	Tfip11	6.51596	-1.11294	0.127057	0.972141	-0.896
ENSMUSG00000034709	Ppp1r21	23.971	1.08213	0.127059	0.972141	0.895994
ENSMUSG00000033965	Slc16a2	8.45691	-1.13916	0.127111	0.972141	-0.895819
ENSMUSG00000025034	Trim8	13.058	-1.10032	0.127163	0.972141	-0.89564
ENSMUSG00000025545	Clybl	3.3574	1.17613	0.127206	0.972141	0.895493
ENSMUSG00000048047	Zbtb33	15.1142	1.08852	0.127295	0.972141	0.895189
ENSMUSG00000032479	Map4	175.945	1.07055	0.127351	0.972141	0.894997
ENSMUSG00000018583	G3bp1	12.5064	1.09259	0.127397	0.972141	0.894841
ENSMUSG00000040712	Camta2	76.4742	-1.0917	0.127617	0.972141	-0.894091
ENSMUSG00000021266	Wars	15.1748	-1.09508	0.127666	0.972141	-0.893926
ENSMUSG00000028949	Smarcd3	22.7348	-1.08476	0.127894	0.972141	-0.893151
ENSMUSG00000029922	Mkrn1	76.6935	1.09444	0.127937	0.972141	0.893003
ENSMUSG00000032462	Pik3cb	24.751	1.0712	0.127958	0.972141	0.892932
ENSMUSG00000025665	Rps6ka6	4.5182	1.13031	0.128059	0.972141	0.892589
ENSMUSG00000013833	Med16	17.2442	-1.11956	0.128146	0.972141	-0.892295
ENSMUSG00000061755	Bod1l	112.137	-1.08879	0.128364	0.972141	-0.891556
ENSMUSG00000021597	Slf1	6.89434	1.10355	0.12845	0.972141	0.891267
ENSMUSG00000028552	Eps15	61.8251	1.07146	0.128569	0.972141	0.890865
ENSMUSG00000036943	Rab8b	17.4742	1.08015	0.128601	0.972141	0.890754
ENSMUSG00000005034	Prkacb	420.823	1.08101	0.128682	0.972141	0.890483
ENSMUSG00000055013	Agap1	88.4818	-1.09212	0.128754	0.972141	-0.890238
ENSMUSG00000070934	Rraga	29.4011	1.10653	0.128881	0.972141	0.889813
ENSMUSG00000025731	Mettl26	3.49671	-1.13991	0.128928	0.972141	-0.889654
ENSMUSG00000030213	Atf7ip	47.4839	-1.09068	0.129035	0.972141	-0.889293
ENSMUSG00000040548	Tex2	47.2003	-1.09517	0.129035	0.972141	-0.889291
ENSMUSG00000053838	Nudcd3	40.5851	-1.06854	0.129119	0.972141	-0.889009
ENSMUSG00000041915	Ammecr1l	9.15206	-1.11362	0.129135	0.972141	-0.888957
ENSMUSG00000034757	Tmub2	4.01475	1.12748	0.129226	0.972141	0.888651
ENSMUSG00000070476	Fam217b	28.9294	-1.08766	0.12934	0.972141	-0.888269
ENSMUSG00000071653	1810009A15Rik	2.55686	1.19221	0.129507	0.972141	0.887706
ENSMUSG00000001985	Grik3	83.6814	-1.16531	0.129518	0.972141	-0.88767
ENSMUSG00000015214	Mtmr1	14.4744	1.08562	0.129615	0.972141	0.887343
ENSMUSG00000037706	Cd81	32.8992	-1.08929	0.129818	0.972141	-0.886665
ENSMUSG00000035864	Syt1	222.99	-1.10608	0.13016	0.972141	-0.885522
ENSMUSG00000027210	Meis2	342.743	-1.07353	0.130444	0.972141	-0.884576
ENSMUSG00000050640	Tmem150c	14.0048	1.12536	0.130458	0.972141	0.88453
ENSMUSG00000063239	Grm4	27.5334	-1.13676	0.130529	0.972141	-0.884292
ENSMUSG00000020801	Med31	7.98164	-1.13038	0.130553	0.972141	-0.884212
ENSMUSG00000062382	Ftl1-ps1	2.19919	1.20752	0.13075	0.972141	0.883559
ENSMUSG00000024290	Rock1	12.9901	1.14612	0.130822	0.972141	0.883319
ENSMUSG00000022621	Rabl2	4.64461	1.13281	0.130823	0.972141	0.883315
ENSMUSG00000031584	Gsr	16.965	1.09676	0.130921	0.972141	0.882989
ENSMUSG00000074749	Kiz	8.01833	-1.12395	0.131032	0.972141	-0.882624
ENSMUSG00000024614	Tmx3	13.3495	1.09711	0.131109	0.972141	0.882368
ENSMUSG00000036093	Arl5a	44.606	1.0732	0.131201	0.972141	0.882063
ENSMUSG00000044117	2900011O08Rik	149.107	-1.07274	0.131273	0.972141	-0.881826
ENSMUSG00000005583	Mef2c	110.255	-1.0766	0.131288	0.972141	-0.881775
ENSMUSG00000025060	Slk	113.384	1.08029	0.131435	0.972141	0.881289
ENSMUSG00000020089	Ppa1	28.6146	1.10958	0.131457	0.972141	0.881218
ENSMUSG00000029467	Atp2a2	359.653	1.09193	0.131557	0.972141	0.880887
ENSMUSG00000033594	Spata2l	41.4633	-1.09518	0.131937	0.972141	-0.879633
ENSMUSG00000038633	Degs1	30.9334	1.10278	0.131951	0.972141	0.879587
ENSMUSG00000025571	Tnrc6c	39.8466	-1.09157	0.131957	0.972141	-0.879569
ENSMUSG00000024792	Zfpl1	2.40729	1.16659	0.131965	0.972141	0.879543
ENSMUSG00000026975	Dph7	4.84496	1.13352	0.132082	0.972141	0.879156
ENSMUSG00000005881	Ergic3	17.3628	-1.09601	0.132167	0.972141	-0.878879
ENSMUSG00000063894	Zkscan8	16.9971	1.09304	0.132374	0.972141	0.878198
ENSMUSG00000000600	Krit1	24.7919	1.10753	0.13243	0.972141	0.878014
ENSMUSG00000092607	Scnm1	8.80974	-1.12162	0.132518	0.972141	-0.877724
ENSMUSG00000051107	Gm15440	1.49465	-1.2601	0.132732	0.972141	-0.877024
ENSMUSG00000026204	Ptprn	91.5112	1.13485	0.132824	0.972141	0.876723
ENSMUSG00000033319	Fem1c	36.7954	1.07759	0.132876	0.972141	0.876552
ENSMUSG00000030008	Pradc1	6.73336	-1.14284	0.133015	0.972141	-0.876098
ENSMUSG00000000308	Ckmt1	20.0109	-1.11591	0.133197	0.972141	-0.875504
ENSMUSG00000035666	Gtf3c4	16.0021	1.08425	0.133238	0.972141	0.87537
ENSMUSG00000038286	Bphl	6.62906	1.14106	0.133276	0.972141	0.875247
ENSMUSG00000041040	Fam117b	48.1923	-1.0658	0.133423	0.972141	-0.874769
ENSMUSG00000044636	Csrnp2	16.7518	-1.08531	0.133461	0.972141	-0.874646
ENSMUSG00000049097	Ankrd34a	38.8228	-1.09902	0.133616	0.972421	-0.874142
ENSMUSG00000020120	Plek	8.80296	-1.11678	0.133928	0.972503	-0.873129
ENSMUSG00000079055	Slc8a3	16.0567	-1.14407	0.133969	0.972503	-0.872995
ENSMUSG00000004788	Eif2b2	5.34205	-1.16378	0.134013	0.972503	-0.872854
ENSMUSG00000018209	Stk4	19.9104	-1.0886	0.134094	0.972503	-0.872591
ENSMUSG00000003154	Foxj2	27.563	-1.08613	0.134326	0.973341	-0.871838
ENSMUSG00000030881	Arfip2	21.3414	-1.07112	0.134592	0.974415	-0.870982
ENSMUSG00000033983	Coil	5.32903	-1.11657	0.134745	0.974665	-0.870488
ENSMUSG00000003273	Car11	47.4924	-1.10093	0.134886	0.974665	-0.870034
ENSMUSG00000020664	Dld	69.8003	1.07395	0.134977	0.974665	0.86974
ENSMUSG00000046449	C77370	21.6035	1.08338	0.135517	0.975375	0.868005
ENSMUSG00000090247	Bloc1s1	17.3678	-1.0889	0.135532	0.975375	-0.867959
ENSMUSG00000029651	Mtus2	28.1065	-1.09182	0.135567	0.975375	-0.867845
ENSMUSG00000021785	Ngly1	11.1681	1.11106	0.135649	0.975375	0.867583
ENSMUSG00000032103	Pus3	3.80654	1.11875	0.135766	0.975375	0.86721
ENSMUSG00000013997	Nit1	9.01884	1.10548	0.135902	0.975375	0.866776
ENSMUSG00000022995	Enah	90.916	1.07967	0.135956	0.975375	0.866602
ENSMUSG00000021891	Mettl6	6.2496	-1.1376	0.136012	0.975375	-0.866424
ENSMUSG00000022110	Sucla2	44.5869	1.07897	0.136278	0.976185	0.865575
ENSMUSG00000079317	Trappc2	13.0903	1.11212	0.136359	0.976185	0.865316
ENSMUSG00000046574	Prr12	18.1853	-1.12531	0.136671	0.977581	-0.864323
ENSMUSG00000037818	Abhd18	5.39665	1.10864	0.137326	0.978748	0.862248
ENSMUSG00000029094	Afap1	10.8863	1.12684	0.137352	0.978748	0.862165
ENSMUSG00000024937	Ehbp1l1	8.79947	-1.12092	0.137358	0.978748	-0.862146
ENSMUSG00000015023	Ddx19a	10.7324	-1.10972	0.13749	0.978748	-0.861729
ENSMUSG00000032507	Fbxl2	12.9039	1.08252	0.137741	0.978748	0.860936
ENSMUSG00000075273	Ttc30b	3.3192	1.17575	0.137819	0.978748	0.86069
ENSMUSG00000027775	Mfsd1	5.30131	1.13988	0.137903	0.978748	0.860425
ENSMUSG00000047879	Usp14	40.4927	1.08143	0.138153	0.978748	0.859641
ENSMUSG00000018040	Rrp7a	21.6176	-1.08822	0.138175	0.978748	-0.859571
ENSMUSG00000032383	Ppib	6.54759	1.1231	0.138299	0.978748	0.859182
ENSMUSG00000030421	Uri1	29.9913	1.07308	0.13837	0.978748	0.858959
ENSMUSG00000034781	Gna11	30.256	-1.09774	0.138465	0.978748	-0.85866
ENSMUSG00000001227	Sema6b	8.47207	-1.1502	0.138621	0.978748	-0.858171
ENSMUSG00000026811	St6galnac6	10.0099	-1.12362	0.138682	0.978748	-0.85798
ENSMUSG00000024789	Jak2	42.5777	1.06913	0.139066	0.978748	0.856779
ENSMUSG00000073481	Marc2	8.88817	1.13359	0.139145	0.978748	0.856533
ENSMUSG00000028274	Rngtt	21.9257	1.10108	0.139193	0.978748	0.856383
ENSMUSG00000029313	Aff1	21.5032	1.09311	0.139319	0.978748	0.855989
ENSMUSG00000020290	Xpo1	22.1348	1.09732	0.139326	0.978748	0.855968
ENSMUSG00000026234	Ncl	152.588	-1.07688	0.139385	0.978748	-0.855785
ENSMUSG00000004069	Dnaja3	17.1566	1.10366	0.139471	0.978748	0.855517
ENSMUSG00000019699	Akt3	161.014	-1.09643	0.139747	0.978748	-0.854658
ENSMUSG00000094622	Gm3055_1	10.5928	1.12351	0.139823	0.978748	0.85442
ENSMUSG00000032384	Csnk1g1	41.5955	-1.09604	0.139868	0.978748	-0.854281
ENSMUSG00000024480	Ap3s1	20.8238	1.137	0.140157	0.978748	0.853384
ENSMUSG00000032178	Ilf3	20.0408	-1.0795	0.140358	0.978748	-0.852762
ENSMUSG00000062661	Ncs1	54.7575	1.08819	0.140422	0.978748	0.852564
ENSMUSG00000037703	Lzts3	92.1786	-1.09281	0.140467	0.978748	-0.852427
ENSMUSG00000042155	Klhl23	25.4294	1.0794	0.140651	0.978748	0.851857
ENSMUSG00000030310	Slc6a1	31.3492	-1.11622	0.140786	0.978748	-0.851441
ENSMUSG00000031728	Zfp821	7.06009	-1.11184	0.140789	0.978748	-0.851432
ENSMUSG00000030376	Slc8a2	35.3015	-1.11422	0.140988	0.978748	-0.850818
ENSMUSG00000030101	Sumf1	12.0281	1.13141	0.141079	0.978748	0.850536
ENSMUSG00000047205	Dusp18	19.246	-1.08221	0.141125	0.978748	-0.850397
ENSMUSG00000026743	Mllt10	41.9783	-1.06783	0.141167	0.978748	-0.850267
ENSMUSG00000031343	Gabra3	9.29911	1.13781	0.141171	0.978748	0.850256
ENSMUSG00000046785	Epm2aip1	43.4136	1.08358	0.14118	0.978748	0.850226
ENSMUSG00000028292	Rars2	6.6559	1.1269	0.141478	0.979995	0.849312
ENSMUSG00000018379	Srsf1	34.4434	1.12575	0.141672	0.980529	0.848714
ENSMUSG00000020659	Cbll1	19.6606	-1.08102	0.142276	0.982314	-0.846867
ENSMUSG00000047604	Frat2	5.87036	-1.17971	0.142322	0.982314	-0.846727
ENSMUSG00000021262	Evl	45.9884	-1.07471	0.14236	0.982314	-0.846612
ENSMUSG00000038042	Ptpdc1	7.32907	1.11149	0.14249	0.982314	0.846216
ENSMUSG00000027752	Exosc8	5.35679	1.11453	0.142532	0.982314	0.846087
ENSMUSG00000029752	Asns	21.5605	1.09365	0.142638	0.982314	0.845766
ENSMUSG00000022629	Kif21a	99.9481	-1.09148	0.143024	0.984023	-0.84459
ENSMUSG00000029103	Lrpap1	15.1981	-1.10697	0.143221	0.984023	-0.843992
ENSMUSG00000063870	Chd4	74.0905	-1.0811	0.14328	0.984023	-0.843815
ENSMUSG00000029821	Dfna5	18.4243	1.09989	0.143426	0.984023	0.843371
ENSMUSG00000001786	Fbxo7	27.0119	1.08151	0.143488	0.984023	0.843184
ENSMUSG00000044067	Gpr22	10.0012	-1.10569	0.14371	0.984023	-0.842514
ENSMUSG00000013973	Dedd	6.92554	-1.14253	0.143712	0.984023	-0.842506
ENSMUSG00000046230	Vps13a	24.98	1.10815	0.144094	0.98426	0.841353
ENSMUSG00000025024	Smndc1	13.1778	1.11488	0.144101	0.98426	0.841333
ENSMUSG00000045763	Basp1	49.5312	-1.10818	0.144101	0.98426	-0.841332
ENSMUSG00000109336	Samd4b	26.4832	-1.112	0.144386	0.984682	-0.840474
ENSMUSG00000002812	Flii	5.49355	1.16106	0.1444	0.984682	0.840434
ENSMUSG00000021171	Esyt2	18.8171	-1.12092	0.14481	0.98471	-0.839202
ENSMUSG00000025871	4833439L19Rik	67.7154	-1.06524	0.144936	0.98471	-0.838823
ENSMUSG00000032184	Lysmd2	9.33813	1.115	0.145025	0.98471	0.838558
ENSMUSG00000029004	Kmt2e	213.146	-1.09678	0.145028	0.98471	-0.838548
ENSMUSG00000021669	Col4a3bp	42.5688	1.08757	0.145149	0.98471	0.838185
ENSMUSG00000073062	Zxdb	11.5935	1.10292	0.145484	0.98471	0.837184
ENSMUSG00000038065	Mturn	11.658	-1.12933	0.145524	0.98471	-0.837064
ENSMUSG00000020230	Prmt2	9.86356	-1.11434	0.145633	0.98471	-0.836739
ENSMUSG00000015120	Ube2i	43.503	-1.06313	0.145639	0.98471	-0.836722
ENSMUSG00000071252	2210408I21Rik	5.86829	1.14766	0.145833	0.98471	0.836145
ENSMUSG00000038332	Sesn1	22.4719	1.07394	0.145905	0.98471	0.83593
ENSMUSG00000046032	Snx12	56.959	-1.08208	0.145921	0.98471	-0.835883
ENSMUSG00000030844	Rgs10	15.9087	-1.1121	0.145965	0.98471	-0.835751
ENSMUSG00000074748	Atxn7l3b	76.2615	-1.06766	0.146058	0.98471	-0.835474
ENSMUSG00000052949	Rnf157	119.841	-1.08031	0.146777	0.986995	-0.833341
ENSMUSG00000054737	Zfp182	5.68487	1.12	0.147037	0.986995	0.832573
ENSMUSG00000074064	Mlycd	4.54012	1.15329	0.147079	0.986995	0.83245
ENSMUSG00000037902	Sirpa	56.4194	-1.10561	0.14741	0.986995	-0.831472
ENSMUSG00000033597	Caskin1	14.6653	-1.10309	0.147504	0.986995	-0.831196
ENSMUSG00000035992	Fnip1	32.2968	1.07387	0.147701	0.986995	0.830616
ENSMUSG00000053929	Cyhr1	23.1822	-1.07881	0.147732	0.986995	-0.830526
ENSMUSG00000027001	Dusp19	18.3235	1.10638	0.14788	0.986995	0.830089
ENSMUSG00000058443	Rpl10-ps3	39.799	1.11973	0.148011	0.986995	0.829706
ENSMUSG00000001056	Nhp2	13.9086	-1.11885	0.148167	0.986995	-0.829248
ENSMUSG00000056692	D17Wsu92e	69.884	-1.09374	0.148194	0.986995	-0.829169
ENSMUSG00000021476	Habp4	66.8751	1.0881	0.14823	0.986995	0.829065
ENSMUSG00000089996	Tmsb15b2	1.40583	-1.26237	0.148487	0.986995	-0.828311
ENSMUSG00000024095	Hnrnpll	35.122	1.08389	0.148557	0.986995	0.828107
ENSMUSG00000042594	Sh2b3	6.34772	-1.11689	0.14873	0.986995	-0.827601
ENSMUSG00000007207	Stx1a	3.81185	-1.15023	0.148763	0.986995	-0.827506
ENSMUSG00000032641	Gpr19	7.16396	-1.12795	0.148842	0.986995	-0.827276
ENSMUSG00000073016	Uprt	15.6994	1.08894	0.148843	0.986995	0.827272
ENSMUSG00000058318	Phf21a	24.3827	-1.08074	0.14926	0.986995	-0.826056
ENSMUSG00000032279	Idh3a	40.4562	1.07586	0.149275	0.986995	0.826012
ENSMUSG00000020612	Prkar1a	270.846	1.08924	0.149332	0.986995	0.825847
ENSMUSG00000012483	Rpa3	3.6105	1.1856	0.149404	0.986995	0.825639
ENSMUSG00000027349	Fam98b	41.9341	1.12947	0.149457	0.986995	0.825484
ENSMUSG00000049489	Fam58b	9.76263	1.09494	0.149542	0.986995	0.825236
ENSMUSG00000030534	Vps33b	8.28145	-1.12705	0.149631	0.986995	-0.824978
ENSMUSG00000045257	Morn2	3.41009	1.1213	0.149702	0.986995	0.824771
ENSMUSG00000076441	Ass1	16.7725	-1.10248	0.149746	0.986995	-0.824646
ENSMUSG00000060176	Kif27	12.5177	-1.10306	0.149761	0.986995	-0.824601
ENSMUSG00000025026	Add3	29.5558	1.08397	0.149858	0.986995	0.824319
ENSMUSG00000059864	Olfr1393	8.24124	-1.11382	0.150144	0.986995	-0.823492
ENSMUSG00000023030	Slc11a2	11.6667	1.10945	0.150227	0.986995	0.823253
ENSMUSG00000020993	Trappc6b	94.9059	1.10393	0.150239	0.986995	0.823216
ENSMUSG00000061650	Med9	13.4021	-1.10955	0.150317	0.986995	-0.822992
ENSMUSG00000058297	Spock2	68.5852	-1.09524	0.150558	0.986995	-0.822297
ENSMUSG00000030268	Bcat1	18.0933	1.09417	0.150601	0.986995	0.822172
ENSMUSG00000048897	Zfp710	8.819	-1.10934	0.150681	0.986995	-0.821942
ENSMUSG00000078881	Gm14434	3.45755	1.3811	0.150911	0.986995	0.821278
ENSMUSG00000067629	Syngap1	169.24	-1.11053	0.150978	0.986995	-0.821087
ENSMUSG00000018567	Gabarap	40.2718	-1.08836	0.151016	0.986995	-0.820976
ENSMUSG00000029033	Acap3	18.8681	-1.09935	0.151246	0.987339	-0.820317
ENSMUSG00000049670	Morn4	23.9254	-1.09382	0.151384	0.987339	-0.819921
ENSMUSG00000059970	Hspa2	5.85752	1.10475	0.151424	0.987339	0.819804
ENSMUSG00000044250	Pced1b	2.95196	-1.15793	0.15183	0.987718	-0.818642
ENSMUSG00000025867	Cplx2	721.684	-1.09899	0.151918	0.987718	-0.818392
ENSMUSG00000021996	Esd	48.0135	1.12256	0.151942	0.987718	0.818321
ENSMUSG00000036202	Rif1	11.2069	1.1125	0.151957	0.987718	0.81828
ENSMUSG00000047547	Cltb	23.7907	1.09464	0.152204	0.987788	0.817574
ENSMUSG00000031256	Cstf2	21.572	1.08436	0.152256	0.987788	0.817425
ENSMUSG00000020482	Ccdc117	6.17446	-1.12243	0.152496	0.987788	-0.816742
ENSMUSG00000020849	Ywhae	674.947	-1.08244	0.152613	0.987788	-0.816409
ENSMUSG00000031349	Nsdhl	4.7035	-1.12553	0.152776	0.987788	-0.815946
ENSMUSG00000031375	Bgn	4.18823	-1.23604	0.152983	0.987788	-0.815358
ENSMUSG00000043061	Tmem18	4.68581	1.13084	0.15301	0.987788	0.815281
ENSMUSG00000033278	Ptprm	31.4324	-1.10372	0.153361	0.987788	-0.814286
ENSMUSG00000020170	Frs2	52.292	-1.07964	0.153469	0.987788	-0.813981
ENSMUSG00000027599	Armc1	75.8621	-1.07388	0.153501	0.987788	-0.813889
ENSMUSG00000033871	Ppargc1b	5.07502	-1.1495	0.153571	0.987788	-0.813691
ENSMUSG00000059714	Flot1	6.7479	-1.11087	0.153722	0.987788	-0.813264
ENSMUSG00000026017	Carf	16.6949	-1.07829	0.154029	0.987788	-0.812398
ENSMUSG00000056708	Ier5	45.2649	1.1154	0.154076	0.987788	0.812266
ENSMUSG00000033124	Atg9a	27.5612	-1.12396	0.154147	0.987788	-0.812064
ENSMUSG00000036894	Rap2b	55.1182	1.08841	0.15421	0.987788	0.811887
ENSMUSG00000025340	Rabgef1	7.34885	-1.08796	0.154363	0.987788	-0.811458
ENSMUSG00000031311	Nono	60.6804	-1.08372	0.154481	0.987788	-0.811124
ENSMUSG00000016664	Pacsin2	17.025	1.09095	0.154523	0.987788	0.811006
ENSMUSG00000042705	Commd10	7.57343	-1.12119	0.154555	0.987788	-0.810917
ENSMUSG00000053286	Trmt1l	11.5065	1.08839	0.154571	0.987788	0.810873
ENSMUSG00000031600	Vps37a	64.9815	1.06624	0.154575	0.987788	0.81086
ENSMUSG00000002608	Ccdc97	18.331	-1.11003	0.154891	0.988009	-0.809973
ENSMUSG00000020599	Rgs9	91.9606	1.08815	0.154969	0.988009	0.809756
ENSMUSG00000019852	Arfgef3	104.226	1.07648	0.15511	0.988009	0.80936
ENSMUSG00000060780	Lrrtm1	25.1492	-1.10178	0.155353	0.988009	-0.80868
ENSMUSG00000024687	Osbp	24.1565	1.06755	0.155498	0.988009	0.808276
ENSMUSG00000019470	Xab2	8.53672	-1.11437	0.155534	0.988009	-0.808174
ENSMUSG00000058558	Rpl5	158.308	1.07626	0.155807	0.988009	0.807413
ENSMUSG00000039037	St6galnac5	42.9844	-1.09624	0.155848	0.988009	-0.807299
ENSMUSG00000038866	Zcchc2	11.7612	1.08078	0.156109	0.988009	0.806571
ENSMUSG00000045174	Amer3	6.19223	-1.1333	0.156135	0.988009	-0.8065
ENSMUSG00000020807	4933427D14Rik	7.1757	1.11009	0.156178	0.988009	0.806381
ENSMUSG00000056267	Cep70	6.41591	1.11951	0.156236	0.988009	0.806218
ENSMUSG00000023861	Mpc1	35.106	1.12398	0.156318	0.988009	0.80599
ENSMUSG00000038894	Irs2	23.0458	-1.13024	0.156561	0.988009	-0.805316
ENSMUSG00000001039	B9d1	2.56695	1.14429	0.156619	0.988009	0.805155
ENSMUSG00000043572	Pars2	3.52868	-1.13065	0.156882	0.988009	-0.804428
ENSMUSG00000040430	Pitpnc1	53.9085	-1.08068	0.156922	0.988009	-0.804316
ENSMUSG00000048355	Arxes1	4.82068	-1.14039	0.15699	0.988009	-0.804129
ENSMUSG00000073295	Nudt11	10.8691	1.11242	0.157299	0.988009	0.803275
ENSMUSG00000007411	Mark3	33.4485	1.08251	0.157344	0.988009	0.80315
ENSMUSG00000022863	Btg3	17.6954	1.11518	0.157351	0.988009	0.803131
ENSMUSG00000024740	Ddb1	26.5659	1.07966	0.157453	0.988009	0.802849
ENSMUSG00000051652	Lrrc3	7.28975	-1.11176	0.157597	0.988009	-0.802451
ENSMUSG00000035258	Abi3bp	6.49078	1.1241	0.157812	0.988009	0.80186
ENSMUSG00000016253	Nelfcd	5.28119	-1.101	0.157814	0.988009	-0.801854
ENSMUSG00000018796	Acsl1	21.1614	-1.08895	0.157844	0.988009	-0.801771
ENSMUSG00000071180	Smim15	21.0919	-1.10401	0.157966	0.988009	-0.801435
ENSMUSG00000041530	Ago1	30.3333	1.07171	0.157993	0.988009	0.801362
ENSMUSG00000031631	Cfap97	43.5163	-1.06761	0.158085	0.988009	-0.801109
ENSMUSG00000055214	Pld5	20.5643	-1.10564	0.158234	0.988009	-0.8007
ENSMUSG00000036529	Sbf1	13.0758	-1.1053	0.158382	0.988009	-0.800294
ENSMUSG00000027805	Pfn2	115.954	1.07211	0.158404	0.988009	0.800234
ENSMUSG00000025157	Zdhhc16	3.62964	-1.13609	0.158577	0.988347	-0.799761
ENSMUSG00000090946	Ccdc71l	7.22262	-1.12612	0.158706	0.988382	-0.799406
ENSMUSG00000027472	Pdrg1	26.548	1.14447	0.15882	0.988382	0.799096
ENSMUSG00000034254	Agpat1	29.3805	-1.0927	0.159031	0.988829	-0.798518
ENSMUSG00000015149	Sirt2	28.405	-1.08774	0.159129	0.988829	-0.798251
ENSMUSG00000039016	Timm8b	62.4924	1.1094	0.159514	0.989145	0.797202
ENSMUSG00000021226	Acot2	3.30204	1.13512	0.159642	0.989145	0.796852
ENSMUSG00000019303	Psmc3ip	4.93501	1.11109	0.159869	0.989145	0.796235
ENSMUSG00000059273	Zc3h4	19.5878	-1.08337	0.160003	0.989145	-0.795872
ENSMUSG00000040105	Plpp6	50.5414	1.0811	0.160062	0.989145	0.795711
ENSMUSG00000069268	Hist1h2bf	0.82218	-1.26529	0.160354	0.989145	-0.794921
ENSMUSG00000030306	Tmtc1	117.443	-1.10798	0.160463	0.989145	-0.794624
ENSMUSG00000039168	Dap	3.32189	-1.14001	0.16051	0.989145	-0.794499
ENSMUSG00000024378	Stard4	8.85721	-1.09614	0.160522	0.989145	-0.794467
ENSMUSG00000000552	Zfp385a	8.55855	-1.12913	0.160602	0.989145	-0.794248
ENSMUSG00000046160	Olig1	4.05589	1.22632	0.160921	0.989145	0.793387
ENSMUSG00000022515	Anks3	2.74837	-1.1459	0.160936	0.989145	-0.793347
ENSMUSG00000042535	Gtpbp1	11.8805	-1.10482	0.161036	0.989145	-0.793077
ENSMUSG00000033377	Palmd	4.728	-1.20941	0.161156	0.989145	-0.792753
ENSMUSG00000028439	Fam219a	23.2375	-1.09511	0.161332	0.989145	-0.79228
ENSMUSG00000002409	Dyrk1b	6.0562	-1.13141	0.161412	0.989145	-0.792063
ENSMUSG00000006498	Ptbp1	4.97578	-1.13791	0.161414	0.989145	-0.79206
ENSMUSG00000039568	Ubald1	29.5182	-1.08903	0.161425	0.989145	-0.792029
ENSMUSG00000056167	Cnot10	8.09334	1.09695	0.161568	0.989145	0.791645
ENSMUSG00000032601	Prkar2a	24.2497	-1.09045	0.161591	0.989145	-0.791582
ENSMUSG00000031095	Cul4b	28.7881	-1.07351	0.161891	0.989145	-0.790778
ENSMUSG00000044349	Snhg11	72.4181	1.24917	0.162319	0.989145	0.78963
ENSMUSG00000038902	Pogz	78.4252	-1.06961	0.16232	0.989145	-0.789629
ENSMUSG00000036782	Klhl13	151.353	-1.06986	0.162365	0.989145	-0.789508
ENSMUSG00000043415	Otud1	8.44983	-1.09574	0.162404	0.989145	-0.789403
ENSMUSG00000039419	Cntnap2	89.1373	-1.10542	0.162478	0.989145	-0.789207
ENSMUSG00000039738	Slx4	10.839	-1.10687	0.162503	0.989145	-0.789138
ENSMUSG00000044647	Csrnp3	103.151	-1.06809	0.162598	0.989145	-0.788885
ENSMUSG00000004789	Dlst	36.0202	-1.07498	0.162705	0.989145	-0.788599
ENSMUSG00000057715	A830018L16Rik	57.4132	-1.0648	0.162793	0.989145	-0.788366
ENSMUSG00000050565	Tor1aip2	19.1552	-1.07342	0.162859	0.989145	-0.788187
ENSMUSG00000035776	Cd99l2	23.9902	-1.0942	0.163007	0.98932	-0.787794
ENSMUSG00000022436	Sh3bp1	33.5955	-1.07481	0.163241	0.989712	-0.787171
ENSMUSG00000036256	Igfbp7	6.72858	-1.23929	0.163309	0.989712	-0.78699
ENSMUSG00000022450	Ndufa6	23.3152	1.12313	0.163706	0.991391	0.785935
ENSMUSG00000018574	Acadvl	4.41307	1.14775	0.164257	0.991391	0.784476
ENSMUSG00000035248	Zcchc6	45.2769	-1.07909	0.164282	0.991391	-0.784411
ENSMUSG00000027006	Dnajc10	22.2042	-1.09708	0.164289	0.991391	-0.784392
ENSMUSG00000053226	Dand5	5.32443	-1.09659	0.164297	0.991391	-0.784371
ENSMUSG00000051339	2900026A02Rik	16.6173	-1.09581	0.1643	0.991391	-0.784363
ENSMUSG00000024068	Spast	29.6364	1.07286	0.164542	0.992135	0.783723
ENSMUSG00000025630	Hprt	80.8302	1.09093	0.164798	0.99223	0.783048
ENSMUSG00000024074	Crim1	13.5868	1.11888	0.164925	0.99223	0.782713
ENSMUSG00000026174	Cnot9	12.2377	-1.07116	0.165018	0.99223	-0.782469
ENSMUSG00000001062	Vps9d1	8.47863	-1.10088	0.165034	0.99223	-0.782426
ENSMUSG00000033423	Eri3	14.1038	-1.08785	0.165362	0.993481	-0.781565
ENSMUSG00000071645	Tut1	4.31992	-1.11595	0.165492	0.993551	-0.781222
ENSMUSG00000029234	Tmem165	7.11753	1.14367	0.166208	0.996338	0.779349
ENSMUSG00000040761	Spen	37.6204	-1.10037	0.166249	0.996338	-0.779242
ENSMUSG00000075701	Selenos	10.2555	-1.10299	0.166315	0.996338	-0.779068
ENSMUSG00000026020	Nop58	27.3245	-1.08024	0.166505	0.99676	-0.778572
ENSMUSG00000029076	Sdf4	96.5269	-1.09164	0.167191	0.998523	-0.776788
ENSMUSG00000020591	Ntsr2	4.84706	1.16902	0.167645	0.998523	0.77561
ENSMUSG00000027363	Usp8	45.8327	-1.06688	0.16798	0.998523	-0.774744
ENSMUSG00000040125	Gpr26	52.1679	1.12364	0.168533	0.998523	0.773315
ENSMUSG00000036430	Tbcc	3.85288	1.12834	0.168824	0.998523	0.772566
ENSMUSG00000019883	Echdc1	5.40165	1.15118	0.168857	0.998523	0.772481
ENSMUSG00000034893	Cog3	14.2621	1.08233	0.16897	0.998523	0.772191
ENSMUSG00000020086	H2afy2	6.94702	-1.11541	0.168973	0.998523	-0.772183
ENSMUSG00000038533	Cbfa2t2	33.2921	-1.07607	0.169145	0.998523	-0.771741
ENSMUSG00000062931	Zfp938	13.2323	1.08993	0.16921	0.998523	0.771573
ENSMUSG00000037697	Ddhd1	26.5504	1.07474	0.169289	0.998523	0.771372
ENSMUSG00000035770	Dync1li2	93.6024	1.06275	0.169348	0.998523	0.77122
ENSMUSG00000028849	Map7d1	47.5443	-1.06483	0.16947	0.998523	-0.770907
ENSMUSG00000027849	Syt6	164.804	1.09487	0.16958	0.998523	0.770625
ENSMUSG00000006673	Qrich1	40.7886	-1.0772	0.169598	0.998523	-0.77058
ENSMUSG00000028329	Xpa	10.2638	-1.08364	0.169642	0.998523	-0.770466
ENSMUSG00000021279	Cdc42bpb	41.9289	-1.09171	0.169857	0.998523	-0.769918
ENSMUSG00000020882	Cacnb1	49.6978	-1.10484	0.16993	0.998523	-0.76973
ENSMUSG00000021975	Ints9	10.7269	-1.07931	0.170286	0.998523	-0.768822
ENSMUSG00000022967	Ifnar1	10.5437	-1.10762	0.170462	0.998523	-0.768374
ENSMUSG00000004771	Rab11a	26.2748	1.09054	0.170583	0.998523	0.768064
ENSMUSG00000027777	Schip1	28.8516	1.07119	0.170635	0.998523	0.767932
ENSMUSG00000035011	Zbtb7a	47.6073	-1.08221	0.170835	0.998523	-0.767424
ENSMUSG00000032285	Dnaja4	13.312	-1.09353	0.170957	0.998523	-0.767114
ENSMUSG00000013921	Clip3	263.99	-1.09221	0.170961	0.998523	-0.767102
ENSMUSG00000036985	Zdhhc9	19.4189	-1.11352	0.170987	0.998523	-0.767036
ENSMUSG00000003226	Ranbp2	71.0235	1.10753	0.171162	0.998523	0.766592
ENSMUSG00000024513	Mbd2	55.9916	1.06898	0.171321	0.998523	0.766189
ENSMUSG00000047635	2810006K23Rik	11.6527	-1.11002	0.171442	0.998523	-0.765882
ENSMUSG00000032562	Gnai2	17.2613	-1.10489	0.17145	0.998523	-0.765862
ENSMUSG00000035045	Zc3h12b	31.843	-1.08583	0.1718	0.998523	-0.764977
ENSMUSG00000038615	Nfe2l1	86.4915	-1.09072	0.171876	0.998523	-0.764785
ENSMUSG00000007476	Lrrc8a	13.994	-1.1274	0.172217	0.998523	-0.763924
ENSMUSG00000019970	Sgk1	44.3285	-1.06578	0.172474	0.998523	-0.763277
ENSMUSG00000033768	Nrxn2	26.275	-1.11955	0.172527	0.998523	-0.763143
ENSMUSG00000090546	Cdr1	102.586	1.20441	0.172552	0.998523	0.76308
ENSMUSG00000066235	Pomgnt2	5.15208	-1.15372	0.172626	0.998523	-0.762895
ENSMUSG00000037458	Azin1	33.0762	1.09166	0.17277	0.998523	0.762532
ENSMUSG00000031149	Praf2	27.3111	-1.08487	0.17316	0.998523	-0.761553
ENSMUSG00000033272	Slc35a4	26.4783	-1.07613	0.173455	0.998523	-0.760814
ENSMUSG00000031671	Setd6	12.3355	1.14425	0.173784	0.998523	0.759991
ENSMUSG00000037509	Arhgef4	33.2932	-1.07751	0.173817	0.998523	-0.759908
ENSMUSG00000035649	Zcchc7	12.6773	1.13613	0.173946	0.998523	0.759586
ENSMUSG00000009418	Nav1	41.5133	-1.09847	0.174009	0.998523	-0.759427
ENSMUSG00000032936	Camkv	166.727	-1.0774	0.174024	0.998523	-0.759392
ENSMUSG00000030443	Zfp583	3.99369	-1.12529	0.174091	0.998523	-0.759223
ENSMUSG00000022594	Lynx1	153.525	-1.09573	0.174115	0.998523	-0.759164
ENSMUSG00000025199	Chuk	5.85303	1.12684	0.174139	0.998523	0.759104
ENSMUSG00000094910	D430019H16Rik	113.789	-1.08083	0.174502	0.998523	-0.758199
ENSMUSG00000049184	Purg	6.67602	1.09974	0.174589	0.998523	0.757982
ENSMUSG00000056260	Lrif1	8.62173	1.11859	0.175325	0.998523	0.756157
ENSMUSG00000030327	Necap1	88.8284	1.09271	0.175347	0.998523	0.756101
ENSMUSG00000058258	Idi1	7.49483	1.10302	0.175464	0.998523	0.755812
ENSMUSG00000029366	Dck	9.92289	1.07858	0.17552	0.998523	0.755673
ENSMUSG00000031323	Dmrtc1a	2.9655	-1.16993	0.175728	0.998523	-0.755158
ENSMUSG00000022339	Ebag9	49.3783	-1.08312	0.175757	0.998523	-0.755088
ENSMUSG00000034194	R3hcc1	4.58406	-1.13464	0.175918	0.998523	-0.754689
ENSMUSG00000076439	Mog	2.59014	-1.28035	0.176139	0.998523	-0.754143
ENSMUSG00000068551	Zfp467	8.06804	-1.09884	0.176169	0.998523	-0.754071
ENSMUSG00000025656	Arhgef9	527.51	-1.06951	0.17621	0.998523	-0.75397
ENSMUSG00000022556	Hsf1	12.4145	-1.10595	0.17621	0.998523	-0.75397
ENSMUSG00000021497	Txndc15	7.54619	1.08703	0.176481	0.998523	0.753301
ENSMUSG00000040536	Necab1	201.27	-1.07867	0.176553	0.998523	-0.753124
ENSMUSG00000000776	Polr3d	3.91201	1.11542	0.176644	0.998523	0.752901
ENSMUSG00000035274	Tpbg	4.57363	1.11585	0.176934	0.998523	0.752189
ENSMUSG00000029121	Crmp1	25.7949	-1.09764	0.176971	0.998523	-0.752097
ENSMUSG00000061080	Lsamp	58.6496	-1.09807	0.176991	0.998523	-0.752049
ENSMUSG00000039840	Epg5	16.6902	1.08763	0.177405	0.998523	0.751034
ENSMUSG00000096718	Zfp781	7.8823	-1.14747	0.177408	0.998523	-0.751027
ENSMUSG00000029513	Prkab1	3.68725	-1.13273	0.177667	0.998523	-0.750394
ENSMUSG00000052681	Rap1b	17.8095	1.10235	0.178394	0.998523	0.748621
ENSMUSG00000004626	Stxbp2	6.36957	-1.10135	0.17863	0.998523	-0.748047
ENSMUSG00000018931	Natd1	6.55394	-1.11488	0.178681	0.998523	-0.747922
ENSMUSG00000001687	Ubl3	134.93	1.07044	0.178765	0.998523	0.747716
ENSMUSG00000026663	Atf6	75.2473	1.09433	0.178876	0.998523	0.747448
ENSMUSG00000039128	Cdc123	36.886	-1.07867	0.178897	0.998523	-0.747396
ENSMUSG00000026932	Nacc2	11.3066	-1.16097	0.178997	0.998523	-0.747155
ENSMUSG00000049550	Clip1	47.6285	1.07678	0.17913	0.998523	0.746832
ENSMUSG00000049401	Ogfr	3.70604	-1.13317	0.17921	0.998523	-0.746638
ENSMUSG00000074406	Zfp628	3.53844	-1.18624	0.179419	0.998523	-0.746132
ENSMUSG00000094472	Gm21897	3.13389	1.34958	0.179482	0.998523	0.745979
ENSMUSG00000032850	Rnft2	20.1264	-1.10388	0.179548	0.998523	-0.745821
ENSMUSG00000021360	Gcnt2	57.6425	-1.10622	0.179728	0.998523	-0.745384
ENSMUSG00000029279	Brdt	6.65625	1.13793	0.179737	0.998523	0.745363
ENSMUSG00000046985	Tapt1	11.8919	1.10404	0.179775	0.998523	0.745271
ENSMUSG00000032263	Bckdhb	4.16264	1.10623	0.179788	0.998523	0.74524
ENSMUSG00000028114	Mettl14	16.7838	1.09186	0.179986	0.998523	0.744762
ENSMUSG00000037364	Srrt	20.2901	1.10046	0.180078	0.998523	0.74454
ENSMUSG00000002307	Daxx	7.64393	-1.08789	0.18013	0.998523	-0.744415
ENSMUSG00000041078	Grid1	18.6865	-1.10589	0.180143	0.998523	-0.744384
ENSMUSG00000001376	Vps50	38.0516	1.06006	0.18015	0.998523	0.744366
ENSMUSG00000043445	Pgp	3.12758	1.13169	0.180195	0.998523	0.744258
ENSMUSG00000033021	Gmppa	2.81056	-1.13065	0.180332	0.998523	-0.743927
ENSMUSG00000022673	Mcm4	5.09259	1.11213	0.180363	0.998523	0.743854
ENSMUSG00000062184	Hs6st2	17.9093	1.12797	0.180409	0.998523	0.743742
ENSMUSG00000061887	Ssbp3	14.9364	-1.07222	0.180419	0.998523	-0.743718
ENSMUSG00000078878	Gm14305	9.33537	1.09633	0.180603	0.998523	0.743276
ENSMUSG00000030774	Pak1	131.491	-1.07095	0.180787	0.998523	-0.742834
ENSMUSG00000001785	Pwp1	9.94121	1.08325	0.180913	0.998523	0.742531
ENSMUSG00000027634	Ndrg3	118.033	-1.0546	0.181099	0.998523	-0.742085
ENSMUSG00000028701	Lurap1	8.44162	1.09099	0.181116	0.998523	0.742044
ENSMUSG00000024843	Chka	13.8147	1.10728	0.181206	0.998523	0.741827
ENSMUSG00000049300	Prmt6	5.87294	1.09437	0.181264	0.998523	0.741688
ENSMUSG00000051851	Cxx1c	14.6466	-1.11429	0.181284	0.998523	-0.741641
ENSMUSG00000025006	Sorbs1	38.3713	1.09747	0.181398	0.998523	0.741368
ENSMUSG00000029761	Cald1	24.6963	-1.14094	0.181419	0.998523	-0.741317
ENSMUSG00000084957	Bbip1	37.5127	1.08101	0.181531	0.998523	0.74105
ENSMUSG00000020400	Tnip1	5.65386	-1.10181	0.181582	0.998523	-0.740928
ENSMUSG00000025894	Aasdhppt	16.8009	1.09259	0.18169	0.998523	0.740669
ENSMUSG00000090125	Pou3f1	17.5695	-1.11256	0.181755	0.998523	-0.740515
ENSMUSG00000021377	Dek	119.266	-1.06696	0.181946	0.998523	-0.740058
ENSMUSG00000020572	Nampt	38.5983	1.06596	0.181991	0.998523	0.739949
ENSMUSG00000040820	Hlcs	12.7606	-1.0817	0.182009	0.998523	-0.739908
ENSMUSG00000025702	March8	8.93349	1.14071	0.182232	0.998523	0.739375
ENSMUSG00000021470	Ercc6l2	11.3886	1.10155	0.182815	0.998523	0.737988
ENSMUSG00000042772	Smg7	95.9159	-1.06509	0.182864	0.998523	-0.737872
ENSMUSG00000027546	Atp9a	22.4128	-1.11018	0.183053	0.998523	-0.737422
ENSMUSG00000066306	Numa1	10.8349	-1.10312	0.183423	0.998523	-0.736546
ENSMUSG00000036980	Taf6	10.3418	-1.09352	0.183666	0.998523	-0.735972
ENSMUSG00000020936	Nmt1	26.8706	-1.06744	0.18371	0.998523	-0.735868
ENSMUSG00000005089	Slc1a2	216.34	1.16674	0.183742	0.998523	0.735792
ENSMUSG00000068917	Clk2	11.0001	1.07594	0.183826	0.998523	0.735592
ENSMUSG00000039286	Fndc3b	16.443	1.08319	0.183888	0.998523	0.735447
ENSMUSG00000038291	Snx25	45.2555	1.07886	0.184061	0.998523	0.735038
ENSMUSG00000028434	Epb41l4b	11.5705	1.12066	0.184099	0.998523	0.734948
ENSMUSG00000038803	Ost4	32.4255	-1.09477	0.184146	0.998523	-0.734837
ENSMUSG00000027187	Cat	19.0457	1.11426	0.184177	0.998523	0.734765
ENSMUSG00000030965	Abraxas2	12.646	1.06731	0.184285	0.998523	0.734509
ENSMUSG00000033998	Kcnk1	27.1716	1.08358	0.184307	0.998523	0.734459
ENSMUSG00000040824	Snrpd2	15.454	-1.11071	0.184416	0.998523	-0.734201
ENSMUSG00000036989	Trim3	6.47393	-1.11731	0.184608	0.998523	-0.733748
ENSMUSG00000047747	Rnf150	157.163	1.08974	0.18482	0.998523	0.73325
ENSMUSG00000055945	Prr18	4.17001	1.15262	0.184852	0.998523	0.733175
ENSMUSG00000027347	Rasgrp1	867.589	1.07171	0.184911	0.998523	0.733038
ENSMUSG00000056698	Elmod3	3.86886	1.14055	0.184927	0.998523	0.733
ENSMUSG00000078768	Zfp566	2.2738	-1.15276	0.185058	0.998523	-0.732692
ENSMUSG00000110195	Pde2a	276.62	-1.07255	0.185867	0.998523	-0.730797
ENSMUSG00000026643	Nmt2	43.3295	1.06516	0.186004	0.998523	0.730479
ENSMUSG00000007867	Ift43	2.82309	1.14925	0.186069	0.998523	0.730326
ENSMUSG00000009575	Cbx5	156.526	-1.08011	0.18625	0.998523	-0.729904
ENSMUSG00000042642	Flad1	5.7301	-1.122	0.186267	0.998523	-0.729865
ENSMUSG00000028530	Jak1	51.4462	-1.07144	0.186378	0.998523	-0.729605
ENSMUSG00000006373	Pgrmc1	33.8507	1.09208	0.186781	0.998523	0.728668
ENSMUSG00000035133	Arhgap5	91.3127	1.07029	0.186861	0.998523	0.728482
ENSMUSG00000031820	Babam1	13.5472	-1.08594	0.18692	0.998523	-0.728344
ENSMUSG00000094856	Gm21962	1.37422	1.44406	0.186932	0.998523	0.728316
ENSMUSG00000033610	Pank1	6.21013	1.10535	0.187121	0.998523	0.727877
ENSMUSG00000038132	Rbm24	24.6095	-1.07518	0.187441	0.998523	-0.727136
ENSMUSG00000050963	Kcns2	8.08854	1.12671	0.187539	0.998523	0.726909
ENSMUSG00000021392	Nol8	30.0862	-1.07003	0.187642	0.998523	-0.72667
ENSMUSG00000037148	Arhgap10	19.5622	-1.09092	0.18766	0.998523	-0.726627
ENSMUSG00000005360	Slc1a3	12.2475	1.16547	0.187748	0.998523	0.726425
ENSMUSG00000074918	Inafm2	36.081	1.06849	0.187846	0.998523	0.726197
ENSMUSG00000059552	Trp53	11.4011	-1.10616	0.187973	0.998523	-0.725905
ENSMUSG00000054199	Gon4l	14.818	-1.08077	0.188137	0.998523	-0.725526
ENSMUSG00000034730	Adgrb1	42.6892	-1.12095	0.188292	0.998523	-0.725169
ENSMUSG00000024109	Nrxn1	55.562	1.09274	0.188391	0.998523	0.724939
ENSMUSG00000025144	Cenpx	3.49542	-1.12781	0.188704	0.998523	-0.72422
ENSMUSG00000032333	Stoml1	3.09356	-1.14332	0.188731	0.998523	-0.724156
ENSMUSG00000032340	Neo1	23.5841	1.11779	0.188738	0.998523	0.72414
ENSMUSG00000040896	Kcnd3	22.3555	-1.12357	0.189353	0.998523	-0.722727
ENSMUSG00000020328	Nudcd2	3.30272	1.1156	0.189362	0.998523	0.722707
ENSMUSG00000008348	Ubc	41.1699	-1.11094	0.189422	0.998523	-0.72257
ENSMUSG00000027455	Nsfl1c	14.0315	-1.09129	0.18943	0.998523	-0.722551
ENSMUSG00000096210	H1f0	12.9534	-1.08555	0.189701	0.998523	-0.721931
ENSMUSG00000026201	Stk16	10.3903	1.09861	0.189744	0.998523	0.721832
ENSMUSG00000007338	Mrpl49	16.2245	-1.101	0.190079	0.998523	-0.721066
ENSMUSG00000033972	Zfp944	4.35812	1.12897	0.190149	0.998523	0.720907
ENSMUSG00000019173	Rab5c	43.6403	-1.06595	0.190225	0.998523	-0.720733
ENSMUSG00000034135	Sik3	135.122	1.11395	0.190278	0.998523	0.720611
ENSMUSG00000029211	Gabra4	142.17	1.07326	0.190391	0.998523	0.720353
ENSMUSG00000033460	Armcx1	17.7699	-1.06227	0.190422	0.998523	-0.720283
ENSMUSG00000030515	Tarsl2	17.3236	1.0747	0.190692	0.998523	0.719669
ENSMUSG00000034377	Tulp4	100.312	1.08391	0.190705	0.998523	0.719638
ENSMUSG00000051184	Zfp524	1.33593	1.16117	0.190811	0.998523	0.719396
ENSMUSG00000038346	Zfp384	12.7277	-1.09296	0.190823	0.998523	-0.719369
ENSMUSG00000031821	Gins2	6.21414	1.13048	0.190981	0.998523	0.719011
ENSMUSG00000068735	Trp53i11	7.37782	-1.16736	0.191256	0.998523	-0.718386
ENSMUSG00000032127	Vps11	8.94218	-1.08664	0.191422	0.998523	-0.718007
ENSMUSG00000036285	Noa1	10.5781	-1.07293	0.191473	0.998523	-0.717892
ENSMUSG00000031837	Necab2	71.8219	-1.06545	0.191556	0.998523	-0.717704
ENSMUSG00000025981	Coq10b	10.7382	1.11108	0.191559	0.998523	0.717697
ENSMUSG00000026341	Actr3	208.398	1.06856	0.191609	0.998523	0.717585
ENSMUSG00000029311	Hsd17b11	4.72129	1.11744	0.19172	0.998523	0.717334
ENSMUSG00000027132	Katnbl1	4.51843	1.11581	0.191826	0.998523	0.717092
ENSMUSG00000041765	Ubac2	3.54087	1.10827	0.192068	0.998523	0.716545
ENSMUSG00000022199	Slc22a17	41.8477	-1.08638	0.192292	0.998523	-0.716038
ENSMUSG00000027495	Fam210b	22.31	-1.07496	0.192302	0.998523	-0.716015
ENSMUSG00000020594	Pum2	118.702	1.06647	0.192427	0.998523	0.715735
ENSMUSG00000041841	Rpl37	76.3999	1.10183	0.192454	0.998523	0.715674
ENSMUSG00000038872	Zfhx3	45.9071	-1.09431	0.192572	0.998523	-0.715407
ENSMUSG00000018340	Anxa6	14.991	-1.07883	0.193114	0.998523	-0.714187
ENSMUSG00000025422	Agap2	262.996	-1.08748	0.193167	0.998523	-0.714067
ENSMUSG00000015337	Endog	1.34167	1.24771	0.193254	0.998523	0.713872
ENSMUSG00000078877	Gm14295	17.7762	1.08786	0.193311	0.998523	0.713743
ENSMUSG00000034333	Zbed4	9.63382	-1.0952	0.193422	0.998523	-0.713495
ENSMUSG00000034259	Exosc4	5.94971	1.11609	0.193863	0.998523	0.712506
ENSMUSG00000055720	Ubl7	28.4265	-1.11322	0.194157	0.998523	-0.711847
ENSMUSG00000023017	Asic1	28.5518	-1.10512	0.194206	0.998523	-0.711737
ENSMUSG00000070803	Cited4	1.66071	-1.186	0.194228	0.998523	-0.711688
ENSMUSG00000022494	Shisa9	50.4937	-1.09556	0.194304	0.998523	-0.711518
ENSMUSG00000026527	Rgs7	52.999	-1.06865	0.194321	0.998523	-0.711481
ENSMUSG00000040867	Begain	14.3655	-1.08704	0.194366	0.998523	-0.711381
ENSMUSG00000030000	Add2	120.485	-1.06725	0.194381	0.998523	-0.711345
ENSMUSG00000030435	U2af2	12.5823	-1.09071	0.194764	0.998523	-0.710492
ENSMUSG00000051177	Plcb1	327.19	-1.0593	0.194902	0.998523	-0.710183
ENSMUSG00000015944	Gatsl2	36.4139	-1.08624	0.195047	0.998523	-0.709861
ENSMUSG00000036825	Ssx2ip	49.6204	1.06024	0.195133	0.998523	0.709669
ENSMUSG00000064145	Arih2	16.5033	-1.0687	0.195502	0.998523	-0.708849
ENSMUSG00000020669	Sh3yl1	3.92085	-1.09649	0.195528	0.998523	-0.708791
ENSMUSG00000038702	Dsel	14.3809	1.09108	0.19562	0.998523	0.708587
ENSMUSG00000030493	Faap24	2.78596	1.12587	0.195651	0.998523	0.708519
ENSMUSG00000040410	Fbxl4	5.71728	-1.11033	0.195934	0.998523	-0.707891
ENSMUSG00000063800	Prpf38a	9.86438	1.09764	0.196274	0.998523	0.707138
ENSMUSG00000043241	Upf2	40.0195	-1.06791	0.196479	0.998523	-0.706683
ENSMUSG00000025795	Rassf3	6.87472	-1.11139	0.196591	0.998523	-0.706436
ENSMUSG00000028351	Brinp1	64.1597	1.07218	0.196614	0.998523	0.706385
ENSMUSG00000020697	Lig3	9.42135	-1.09683	0.19674	0.998523	-0.706108
ENSMUSG00000056895	Hist3h2ba	2.91391	1.20318	0.196744	0.998523	0.706099
ENSMUSG00000050549	5730508B09Rik	9.94126	1.14718	0.197001	0.998523	0.705531
ENSMUSG00000019894	Slc6a15	12.6965	-1.12241	0.197108	0.998523	-0.705296
ENSMUSG00000006463	Zdhhc24	10.9204	1.10206	0.197187	0.998523	0.705121
ENSMUSG00000058503	Fam133b	10.3687	1.10046	0.197275	0.998523	0.704929
ENSMUSG00000021958	Pinx1	2.90856	-1.10954	0.197541	0.998523	-0.704342
ENSMUSG00000036501	Fam13b	47.1189	-1.08289	0.197628	0.998523	-0.704151
ENSMUSG00000025371	Chmp6	2.8474	1.1412	0.197687	0.998523	0.704022
ENSMUSG00000042726	Trafd1	7.2968	-1.10542	0.197804	0.998523	-0.703765
ENSMUSG00000078816	Prkcg	98.4221	-1.09723	0.197967	0.998523	-0.703406
ENSMUSG00000033697	Arhgap39	14.5599	-1.08284	0.198041	0.998523	-0.703244
ENSMUSG00000040859	Bsdc1	19.7117	-1.08074	0.198313	0.998523	-0.702649
ENSMUSG00000070738	Dgkd	20.4702	1.06993	0.198413	0.998523	0.702431
ENSMUSG00000018217	Pmp22	2.86961	1.16838	0.198498	0.998523	0.702245
ENSMUSG00000025421	Hdhd2	27.4186	1.06818	0.198725	0.998523	0.701747
ENSMUSG00000018411	Mapt	45.2078	-1.05913	0.198794	0.998523	-0.701596
ENSMUSG00000032766	Gng11	3.05352	-1.15503	0.198859	0.998523	-0.701454
ENSMUSG00000058407	Txndc9	14.6388	1.08288	0.19956	0.998523	0.699926
ENSMUSG00000027562	Car2	22.5672	1.16244	0.199665	0.998523	0.699699
ENSMUSG00000009112	Bcl2l13	11.79	1.07138	0.199819	0.998523	0.699364
ENSMUSG00000046157	Tmem229b	5.0331	1.09747	0.19982	0.998523	0.699362
ENSMUSG00000045427	Hnrnph2	38.3585	1.09203	0.199914	0.998523	0.699157
ENSMUSG00000062190	Lancl2	41.4378	-1.08062	0.2001	0.998523	-0.698754
ENSMUSG00000022314	Rad21	39.5447	1.0633	0.200746	0.998523	0.697354
ENSMUSG00000054452	Aes	43.5024	-1.06136	0.200878	0.998523	-0.697068
ENSMUSG00000023118	Sympk	15.8521	-1.07588	0.200981	0.998523	-0.696845
ENSMUSG00000068391	Chrac1	4.80526	1.11702	0.201082	0.998523	0.696626
ENSMUSG00000042660	Wdr55	9.47566	-1.07665	0.201443	0.998523	-0.695847
ENSMUSG00000020142	Slc1a4	4.50483	1.12746	0.201495	0.998523	0.695735
ENSMUSG00000023025	Larp4	32.3427	-1.05715	0.201775	0.998523	-0.695133
ENSMUSG00000046079	Lrrc8d	25.1062	1.07655	0.202234	0.998523	0.694145
ENSMUSG00000037531	Mrpl47	11.2732	1.07563	0.202247	0.998523	0.694118
ENSMUSG00000021357	Exoc2	20.7597	1.06441	0.202418	0.998523	0.693751
ENSMUSG00000002803	Btbd6	10.6906	1.07821	0.202559	0.998523	0.693449
ENSMUSG00000035355	Kcnh4	7.41764	-1.12706	0.202729	0.998523	-0.693084
ENSMUSG00000094483	Purb	340.742	1.06431	0.202877	0.998523	0.692767
ENSMUSG00000069601	Ank3	267.303	1.10334	0.202927	0.998523	0.692661
ENSMUSG00000038900	Rpl12	25.6511	-1.07236	0.202969	0.998523	-0.692571
ENSMUSG00000096914	Galntl6	14.3287	1.10837	0.203095	0.998523	0.692302
ENSMUSG00000058246	Gm10037	1.51487	-1.232	0.203709	0.998523	-0.690989
ENSMUSG00000037643	Prkci	77.7115	1.0749	0.204036	0.998523	0.690294
ENSMUSG00000017119	Nbr1	50.3042	1.05875	0.20406	0.998523	0.690242
ENSMUSG00000040651	Fam208a	29.4682	1.08412	0.204094	0.998523	0.690169
ENSMUSG00000056900	Usp13	12.8551	1.09469	0.204211	0.998523	0.68992
ENSMUSG00000034544	Rsrc1	11.6653	-1.07063	0.204292	0.998523	-0.689749
ENSMUSG00000042557	Sin3a	24.8911	-1.07668	0.204447	0.998523	-0.68942
ENSMUSG00000047242	Taf9b	39.6634	1.07763	0.204501	0.998523	0.689304
ENSMUSG00000048939	Atp13a5	6.81567	-1.1929	0.204562	0.998523	-0.689175
ENSMUSG00000061032	Rrp1	105.579	-1.08082	0.204575	0.998523	-0.689147
ENSMUSG00000003662	Ciao1	23.5968	1.09027	0.204753	0.998523	0.688769
ENSMUSG00000027651	Rprd1b	14.9527	-1.08058	0.204781	0.998523	-0.688711
ENSMUSG00000036693	Nop14	7.35434	1.07946	0.204952	0.998523	0.688347
ENSMUSG00000021094	Dhrs7	5.23431	1.11415	0.205276	0.998523	0.687663
ENSMUSG00000004936	Map2k1	104.482	-1.06096	0.205479	0.998523	-0.687232
ENSMUSG00000042462	Dctpp1	5.02478	-1.11688	0.205664	0.998523	-0.686842
ENSMUSG00000026064	Ptp4a1	52.6516	1.06606	0.206002	0.998523	0.686128
ENSMUSG00000060206	Zfp462	73.5212	-1.07532	0.206323	0.998523	-0.685451
ENSMUSG00000066415	Msl2	34.6446	1.08447	0.206402	0.998523	0.685287
ENSMUSG00000042507	Elmsan1	13.6792	-1.09868	0.206405	0.998523	-0.685279
ENSMUSG00000032565	Nudt16	8.46622	-1.09767	0.20698	0.998523	-0.684071
ENSMUSG00000061130	Ppm1b	127.804	1.06394	0.207017	0.998523	0.683993
ENSMUSG00000022336	Eif3e	31.3441	1.07951	0.207019	0.998523	0.68399
ENSMUSG00000008682	Rpl10	33.7073	-1.11322	0.207246	0.998523	-0.683513
ENSMUSG00000047423	AI837181	7.23352	-1.10749	0.207276	0.998523	-0.683451
ENSMUSG00000021981	Cab39l	10.4929	-1.08215	0.207485	0.998523	-0.683014
ENSMUSG00000028851	Nudc	24.7742	-1.08822	0.20752	0.998523	-0.68294
ENSMUSG00000027774	Gfm1	16.3911	1.06781	0.207738	0.998523	0.682483
ENSMUSG00000063236	1110038F14Rik	5.15294	1.14182	0.207925	0.998523	0.682093
ENSMUSG00000024743	Syt7	23.7417	1.10354	0.208183	0.998523	0.681555
ENSMUSG00000032281	Acsbg1	3.7224	1.18135	0.208274	0.998523	0.681364
ENSMUSG00000026353	Ubxn4	30.6996	-1.06257	0.208338	0.998523	-0.681231
ENSMUSG00000020076	Ddx50	18.4901	1.07345	0.208556	0.998523	0.680778
ENSMUSG00000051335	Gfod1	58.9533	-1.08283	0.208648	0.998523	-0.680586
ENSMUSG00000028719	Cmpk1	45.7978	1.12506	0.208653	0.998523	0.680576
ENSMUSG00000039105	Atp6v1g1	26.8965	1.08573	0.208774	0.998523	0.680323
ENSMUSG00000028479	Gne	22.7044	-1.08219	0.208904	0.998523	-0.680052
ENSMUSG00000068856	Sf3b4	13.1731	-1.13084	0.208936	0.998523	-0.679987
ENSMUSG00000039556	Ppp1r3f	12.1939	1.10119	0.20917	0.998523	0.679501
ENSMUSG00000022892	App	132.734	-1.09781	0.20947	0.998523	-0.678879
ENSMUSG00000021577	Sdha	220.401	1.06384	0.209831	0.998523	0.678131
ENSMUSG00000079469	Pigb	12.2539	1.09184	0.210002	0.998523	0.677777
ENSMUSG00000043388	Tmem130	11.5497	-1.1077	0.210021	0.998523	-0.677737
ENSMUSG00000032513	Gorasp1	4.83189	1.11016	0.210161	0.998523	0.677449
ENSMUSG00000024002	Brd4	110.891	-1.08748	0.210231	0.998523	-0.677304
ENSMUSG00000022223	Sdr39u1	20.8987	-1.06979	0.210245	0.998523	-0.677275
ENSMUSG00000020390	Ube2b	130.69	1.088	0.210407	0.998523	0.676941
ENSMUSG00000034430	Zxdc	12.1459	1.07351	0.210416	0.998523	0.676921
ENSMUSG00000054162	Spock3	106.463	1.08743	0.210582	0.998523	0.676578
ENSMUSG00000029167	Ppargc1a	56.421	1.08025	0.210702	0.998523	0.676331
ENSMUSG00000036199	Ndufa13	39.6862	-1.07703	0.211072	0.998523	-0.675569
ENSMUSG00000037410	Tbc1d2b	8.58631	-1.07795	0.211263	0.998523	-0.675176
ENSMUSG00000054676	1600014C10Rik	9.19289	1.07235	0.211279	0.998523	0.675143
ENSMUSG00000037712	Fermt2	13.7081	1.09364	0.211331	0.998523	0.675037
ENSMUSG00000039057	Myo16	10.2776	-1.14851	0.21137	0.998523	-0.674956
ENSMUSG00000030042	Pole4	14.9911	-1.09117	0.211489	0.998523	-0.674712
ENSMUSG00000068732	Tmem167b	28.405	-1.07063	0.211798	0.998523	-0.674079
ENSMUSG00000038418	Egr1	315.717	-1.11686	0.211842	0.998523	-0.673989
ENSMUSG00000021481	Zfp346	11.994	-1.08953	0.211938	0.998523	-0.673791
ENSMUSG00000001942	Siae	8.46529	1.09448	0.212037	0.998523	0.673589
ENSMUSG00000027361	Gabpb1	12.4738	1.07808	0.212107	0.998523	0.673446
ENSMUSG00000020785	Camkk1	17.0397	-1.08648	0.212177	0.998523	-0.673302
ENSMUSG00000028647	Mycbp	8.27013	-1.09709	0.212227	0.998523	-0.6732
ENSMUSG00000022619	Mapk8ip2	14.4301	1.08948	0.212259	0.998523	0.673133
ENSMUSG00000031347	Cetn2	12.8647	1.1167	0.212263	0.998523	0.673126
ENSMUSG00000023262	Acy1	4.49695	-1.14054	0.212289	0.998523	-0.673072
ENSMUSG00000022827	Rabl3	11.5559	-1.07703	0.212291	0.998523	-0.673069
ENSMUSG00000027533	Fabp5	16.9972	-1.1471	0.212409	0.998523	-0.672827
ENSMUSG00000030731	Syt3	9.7141	-1.12207	0.212901	0.998523	-0.671823
ENSMUSG00000031642	Sh3rf1	9.1749	-1.08413	0.212932	0.998523	-0.671758
ENSMUSG00000041837	Pdcd7	6.84099	1.10929	0.213094	0.998523	0.671428
ENSMUSG00000055782	Abcd2	14.6579	-1.0757	0.213185	0.998523	-0.671244
ENSMUSG00000026049	Tex30	2.20182	1.16799	0.213203	0.998523	0.671207
ENSMUSG00000039615	Stub1	16.7261	-1.09812	0.213203	0.998523	-0.671207
ENSMUSG00000040466	Blvrb	1.92941	-1.14773	0.213213	0.998523	-0.671186
ENSMUSG00000034290	Nek9	20.1273	1.07304	0.213296	0.998523	0.671017
ENSMUSG00000037286	Stag1	36.4823	1.0796	0.213549	0.998523	0.670503
ENSMUSG00000020358	Hnrnpab	85.8311	-1.06347	0.21375	0.998523	-0.670094
ENSMUSG00000062995	Ica1	12.606	1.08477	0.213986	0.998523	0.669614
ENSMUSG00000073423	Zfp414	8.47658	-1.09446	0.214142	0.998523	-0.669298
ENSMUSG00000042807	Hecw2	40.3627	1.06573	0.214239	0.998523	0.669101
ENSMUSG00000055373	Fut9	61.1922	1.07525	0.214776	0.998523	0.668015
ENSMUSG00000061306	Slc38a10	9.35026	-1.12291	0.215181	0.998523	-0.667196
ENSMUSG00000020917	Acly	36.1982	-1.07639	0.215284	0.998523	-0.666988
ENSMUSG00000022861	Dgkg	44.5205	1.10746	0.215624	0.998523	0.666302
ENSMUSG00000109946	D2Bwg1423e	7.74615	1.08692	0.215798	0.998523	0.665952
ENSMUSG00000030754	Copb1	18.1545	1.06225	0.215804	0.998523	0.665941
ENSMUSG00000036270	Edc4	6.98153	1.08414	0.21588	0.998523	0.665788
ENSMUSG00000037579	Kcnh3	11.5951	-1.11431	0.21638	0.998523	-0.664783
ENSMUSG00000050029	Rap2c	29.4772	1.08347	0.216488	0.998523	0.664567
ENSMUSG00000025950	Idh1	4.46162	-1.11656	0.216745	0.998523	-0.664051
ENSMUSG00000011958	Bnip2	15.3093	1.10347	0.216843	0.998523	0.663855
ENSMUSG00000026977	March7	14.6795	1.07773	0.21712	0.998523	0.6633
ENSMUSG00000021494	Ddx41	4.44534	1.1091	0.217256	0.998523	0.663029
ENSMUSG00000051950	B3glct	4.6562	1.1006	0.217338	0.998523	0.662865
ENSMUSG00000030706	Mrpl48	22.5148	-1.06796	0.217526	0.998523	-0.662489
ENSMUSG00000030583	Sipa1l3	38.2183	-1.09991	0.217573	0.998523	-0.662396
ENSMUSG00000002797	Ggct	14.2113	1.074	0.217655	0.998523	0.66223
ENSMUSG00000038324	Trpc4ap	15.847	-1.06825	0.217802	0.998523	-0.661938
ENSMUSG00000024277	Mapre2	291.863	-1.07185	0.217999	0.998523	-0.661546
ENSMUSG00000071074	Yipf3	9.21084	-1.10496	0.218107	0.998523	-0.661331
ENSMUSG00000030357	Fkbp4	15.8321	-1.08439	0.218453	0.998523	-0.660642
ENSMUSG00000035283	Adrb1	3.5327	-1.12265	0.218627	0.998523	-0.660297
ENSMUSG00000022313	Utp23	4.37835	-1.11003	0.218818	0.998523	-0.659917
ENSMUSG00000024319	Vps52	12.155	-1.08796	0.218926	0.998523	-0.659703
ENSMUSG00000019777	Hdac2	65.8645	-1.06583	0.218954	0.998523	-0.659646
ENSMUSG00000053985	Zfp14	5.03544	1.09079	0.219365	0.998523	0.658833
ENSMUSG00000026767	Mindy3	24.0617	1.07307	0.219485	0.998523	0.658595
ENSMUSG00000090223	Pcp4	1813.14	1.09148	0.219578	0.998523	0.65841
ENSMUSG00000062997	Rpl35	18.92	-1.08574	0.219669	0.998523	-0.658231
ENSMUSG00000036748	Cuedc2	11.5067	-1.12099	0.219677	0.998523	-0.658215
ENSMUSG00000029673	Auts2	71.0452	-1.07665	0.219698	0.998523	-0.658174
ENSMUSG00000041733	Coq5	33.6431	-1.06889	0.219823	0.998523	-0.657928
ENSMUSG00000036225	Kctd1	108.894	-1.05619	0.219875	0.998523	-0.657823
ENSMUSG00000022816	Fstl1	7.9371	-1.11443	0.220037	0.998523	-0.657505
ENSMUSG00000060988	Galnt13	86.9965	-1.08729	0.220047	0.998523	-0.657484
ENSMUSG00000009073	Nf2	29.5587	-1.07824	0.220076	0.998523	-0.657427
ENSMUSG00000041037	Irgq	47.9856	-1.06568	0.220421	0.998523	-0.656748
ENSMUSG00000074922	Fam122a	6.86209	1.08099	0.220438	0.998523	0.656713
ENSMUSG00000021831	Ero1l	28.2642	1.09287	0.220544	0.998523	0.656505
ENSMUSG00000027206	Cops2	70.4471	1.06777	0.22065	0.998523	0.656296
ENSMUSG00000015759	Cnih1	14.7011	1.08287	0.221183	0.998523	0.655249
ENSMUSG00000002332	Dhrs1	13.65	-1.08533	0.221214	0.998523	-0.655188
ENSMUSG00000078786	BC024978	19.3548	-1.0682	0.221493	0.998523	-0.65464
ENSMUSG00000047126	Cltc	118.04	1.07018	0.221552	0.998523	0.654524
ENSMUSG00000033287	Kctd17	14.6265	-1.11411	0.221574	0.998523	-0.654481
ENSMUSG00000028447	Dctn3	40.4069	1.11317	0.221637	0.998523	0.654357
ENSMUSG00000028830	AU040320	12.2194	-1.08684	0.221726	0.998523	-0.654183
ENSMUSG00000032353	Tmed3	2.02824	1.15102	0.221812	0.998523	0.654015
ENSMUSG00000036800	Fam135b	11.9838	1.12617	0.222031	0.998523	0.653586
ENSMUSG00000039106	Htr5a	5.53821	1.12144	0.222035	0.998523	0.653579
ENSMUSG00000047215	Rpl9	90.4352	1.0877	0.222209	0.998523	0.653238
ENSMUSG00000025586	Cpeb1	4.74438	1.11224	0.222209	0.998523	0.653237
ENSMUSG00000056553	Ptprn2	32.2942	-1.11879	0.222216	0.998523	-0.653225
ENSMUSG00000028136	Snx27	102.511	-1.06307	0.222391	0.998523	-0.652884
ENSMUSG00000079557	March2	11.1645	1.09346	0.222711	0.998523	0.652259
ENSMUSG00000028398	Tmem261	8.34528	-1.09799	0.222901	0.998523	-0.651888
ENSMUSG00000003233	Dvl3	5.90281	-1.11601	0.222919	0.998523	-0.651853
ENSMUSG00000031224	Magee2	9.99665	-1.1355	0.222967	0.998523	-0.651759
ENSMUSG00000022829	Stxbp5l	43.7628	1.07253	0.223602	0.998523	0.650525
ENSMUSG00000052584	Serp2	19.0197	-1.07432	0.223717	0.998523	-0.650302
ENSMUSG00000025745	Hadha	11.0675	-1.07855	0.223747	0.998523	-0.650243
ENSMUSG00000028138	Adh5	13.4071	1.08409	0.223755	0.998523	0.650227
ENSMUSG00000050088	1600012H06Rik	5.76607	1.09398	0.223768	0.998523	0.650203
ENSMUSG00000029287	Tgfbr3	9.4589	-1.12004	0.223828	0.998523	-0.650085
ENSMUSG00000055239	Kcmf1	43.67	-1.05008	0.223878	0.998523	-0.649988
ENSMUSG00000036537	Rnf113a1	2.57023	1.14567	0.224012	0.998523	0.64973
ENSMUSG00000024474	Ik	93.998	-1.06947	0.224089	0.998523	-0.649579
ENSMUSG00000030275	Etnk1	168.666	1.06935	0.224151	0.998523	0.64946
ENSMUSG00000025280	Polr3a	8.55282	-1.08063	0.22418	0.998523	-0.649404
ENSMUSG00000050069	Grem2	12.4542	-1.10319	0.224225	0.998523	-0.649315
ENSMUSG00000030905	Crym	12.1906	-1.10518	0.224406	0.998523	-0.648966
ENSMUSG00000028394	Pole3	9.01464	-1.09342	0.224427	0.998523	-0.648925
ENSMUSG00000061143	Maml3	9.69104	1.13519	0.224557	0.998523	0.648674
ENSMUSG00000024112	Cacna1h	16.651	-1.09167	0.224558	0.998523	-0.648672
ENSMUSG00000028222	Calb1	125.999	1.09924	0.224562	0.998523	0.648663
ENSMUSG00000024642	Tle4	98.7872	1.07093	0.224689	0.998523	0.648418
ENSMUSG00000025892	Gria4	21.098	1.09043	0.224853	0.998523	0.648102
ENSMUSG00000026153	Fam135a	12.2175	1.08509	0.224906	0.998523	0.647998
ENSMUSG00000021301	Hecw1	22.6558	1.07944	0.225068	0.998523	0.647686
ENSMUSG00000005533	Igf1r	34.2911	-1.10588	0.225153	0.998523	-0.647522
ENSMUSG00000053470	Kdm3a	35.7078	1.06694	0.225581	0.998523	0.646698
ENSMUSG00000024750	Zfand5	64.1327	1.0631	0.225656	0.998523	0.646553
ENSMUSG00000020181	Nav3	27.5145	-1.09112	0.225696	0.998523	-0.646476
ENSMUSG00000062822	4833420G17Rik	13.3452	-1.07596	0.225816	0.998523	-0.646245
ENSMUSG00000003575	Crtc1	74.5947	-1.0841	0.226216	0.998523	-0.645477
ENSMUSG00000078681	Tm2d3	5.30581	-1.11596	0.226238	0.998523	-0.645434
ENSMUSG00000071337	Tia1	18.1341	1.11517	0.226252	0.998523	0.645408
ENSMUSG00000042608	Stk40	5.45786	1.11199	0.226543	0.998523	0.644848
ENSMUSG00000018585	Atox1	8.4002	1.11833	0.226885	0.998523	0.644194
ENSMUSG00000075703	Selenoi	17.5607	1.08433	0.227318	0.998523	0.643367
ENSMUSG00000035325	Sec31a	42.6921	-1.06837	0.2274	0.998523	-0.64321
ENSMUSG00000032388	Spg21	16.6396	-1.08279	0.227462	0.998523	-0.643091
ENSMUSG00000036282	Naa30	13.2514	1.08462	0.227472	0.998523	0.643071
ENSMUSG00000034007	Scaper	27.4155	-1.07873	0.227534	0.998523	-0.642954
ENSMUSG00000029062	Cdk11b	35.8669	-1.06962	0.227538	0.998523	-0.642946
ENSMUSG00000040331	Nsmce4a	8.99875	1.1154	0.227618	0.998523	0.642794
ENSMUSG00000031748	Gnao1	734.726	-1.07122	0.227731	0.998523	-0.642578
ENSMUSG00000040420	Cdh18	4.97938	1.16309	0.227826	0.998523	0.642396
ENSMUSG00000030207	Fam234b	29.4902	-1.08345	0.228011	0.998523	-0.642044
ENSMUSG00000024122	Pdpk1	163.415	-1.07149	0.228064	0.998523	-0.641943
ENSMUSG00000021877	Arf4	125.88	1.07927	0.228129	0.998523	0.64182
ENSMUSG00000078899	Gm4631	25.4489	1.08189	0.228352	0.998523	0.641395
ENSMUSG00000037325	Bbs7	10.2027	1.08294	0.228369	0.998523	0.641364
ENSMUSG00000038861	Pi4kb	9.14871	-1.06812	0.228588	0.998523	-0.640947
ENSMUSG00000076437	Selenoh	1.65701	-1.20063	0.228614	0.998523	-0.640897
ENSMUSG00000038807	Rap1gap2	24.4746	-1.07909	0.228698	0.998523	-0.640738
ENSMUSG00000058706	0610030E20Rik	7.16272	1.08316	0.228745	0.998523	0.640648
ENSMUSG00000032381	Fam96a	14.9612	1.07084	0.228791	0.998523	0.640561
ENSMUSG00000075334	Rprm	3.3884	1.16335	0.228856	0.998523	0.640438
ENSMUSG00000009640	Dmap1	4.39686	-1.09734	0.229171	0.998523	-0.639841
ENSMUSG00000004032	Gstm5	25.0622	-1.07847	0.229208	0.998523	-0.63977
ENSMUSG00000051495	Irf2bp2	45.2984	-1.0681	0.229433	0.998523	-0.639344
ENSMUSG00000039431	Mtmr7	22.184	1.06276	0.229452	0.998523	0.639307
ENSMUSG00000015092	Edf1	51.2829	-1.07651	0.229826	0.998523	-0.638601
ENSMUSG00000017132	Cyth1	5.66709	-1.10222	0.230043	0.998523	-0.638192
ENSMUSG00000023980	Taf8	3.02468	-1.09936	0.230257	0.998523	-0.637786
ENSMUSG00000042460	C1galt1	9.47226	1.09255	0.230274	0.998523	0.637756
ENSMUSG00000055026	Gabrg3	53.5956	-1.1091	0.230316	0.998523	-0.637677
ENSMUSG00000060935	Tmem263	89.0927	1.05669	0.230363	0.998523	0.637586
ENSMUSG00000053012	Krcc1	5.59227	-1.09807	0.230411	0.998523	-0.637496
ENSMUSG00000027176	Cstf3	10.683	1.09206	0.23042	0.998523	0.637481
ENSMUSG00000032376	Usp3	22.1779	-1.06847	0.23042	0.998523	-0.63748
ENSMUSG00000058093	Zfp729b	10.8932	1.0867	0.230624	0.998523	0.637095
ENSMUSG00000054226	Tprkb	22.8108	1.05975	0.230872	0.998523	0.636628
ENSMUSG00000020003	Pex7	15.3945	1.08806	0.23112	0.998523	0.636162
ENSMUSG00000020608	Smc6	32.9645	1.06166	0.23134	0.998523	0.63575
ENSMUSG00000031302	Nlgn3	82.2377	-1.11318	0.231426	0.998523	-0.635588
ENSMUSG00000024530	Prelid3a	41.9587	-1.09469	0.231493	0.998523	-0.635461
ENSMUSG00000030307	Slc6a11	6.08558	-1.2232	0.231669	0.998523	-0.635131
ENSMUSG00000038127	Ccdc50	13.7192	1.08624	0.231714	0.998523	0.635049
ENSMUSG00000062542	Syt9	6.9283	-1.11175	0.231758	0.998523	-0.634965
ENSMUSG00000037416	Dmxl1	51.3435	1.07052	0.231795	0.998523	0.634897
ENSMUSG00000006095	Tbcb	11.9228	-1.09502	0.232019	0.998523	-0.634477
ENSMUSG00000068921	Dap3	12.7452	1.07852	0.232236	0.998523	0.634071
ENSMUSG00000064329	Scn1a	48.8542	1.11095	0.23232	0.998523	0.633913
ENSMUSG00000004633	Chn2	31.4939	-1.07463	0.232349	0.998523	-0.633859
ENSMUSG00000026610	Esrrg	27.0884	1.10353	0.232376	0.998523	0.633808
ENSMUSG00000057894	Zfp329	33.2347	-1.07792	0.232505	0.998523	-0.633567
ENSMUSG00000022311	Csmd3	22.8564	1.12717	0.232637	0.998523	0.633321
ENSMUSG00000015461	Atf6b	4.05472	-1.11137	0.232784	0.998523	-0.633047
ENSMUSG00000022338	Eny2	67.967	1.08382	0.232916	0.998523	0.632801
ENSMUSG00000039163	Cmc1	9.28061	1.09218	0.233113	0.998523	0.632433
ENSMUSG00000047434	Xxylt1	7.87167	-1.12543	0.233141	0.998523	-0.632382
ENSMUSG00000070871	Ccnyl1	18.0678	1.06493	0.233148	0.998523	0.632368
ENSMUSG00000021007	Spata7	7.20043	1.07195	0.233227	0.998523	0.632222
ENSMUSG00000017344	Vtn	8.65913	-1.16796	0.233237	0.998523	-0.632203
ENSMUSG00000037624	Kcnk2	80.8948	-1.0718	0.233257	0.998523	-0.632165
ENSMUSG00000028137	Celf3	43.7577	-1.08329	0.233443	0.998523	-0.631819
ENSMUSG00000067242	Lgi1	104.176	1.06688	0.233732	0.998523	0.631281
ENSMUSG00000000384	Tbrg4	6.40671	-1.09757	0.233926	0.998523	-0.630921
ENSMUSG00000027999	Pla2g12a	7.53099	1.10409	0.234075	0.998523	0.630645
ENSMUSG00000058331	Zfp85	2.48559	1.11875	0.234133	0.998523	0.630537
ENSMUSG00000029387	Gtf2h3	7.90176	1.1263	0.23431	0.998523	0.63021
ENSMUSG00000039201	Tbc1d25	3.29625	-1.1414	0.234448	0.998523	-0.629953
ENSMUSG00000033350	Chst2	87.1226	-1.07252	0.234493	0.998523	-0.62987
ENSMUSG00000041891	Lman1	8.1486	1.08631	0.234502	0.998523	0.629853
ENSMUSG00000017631	Abr	77.086	-1.08159	0.234594	0.998523	-0.629683
ENSMUSG00000024493	Lars	12.7011	-1.08938	0.234709	0.998523	-0.629469
ENSMUSG00000026887	Mrrf	6.08826	-1.09459	0.234739	0.998523	-0.629415
ENSMUSG00000078566	Bnip3	45.022	1.06815	0.234746	0.998523	0.629402
ENSMUSG00000110723	AC153912.1	4.0959	-1.14713	0.234746	0.998523	-0.629402
ENSMUSG00000000959	Oxa1l	16.2408	-1.06322	0.234754	0.998523	-0.629388
ENSMUSG00000027650	Tti1	8.99931	-1.09088	0.234911	0.998523	-0.629096
ENSMUSG00000020032	Nuak1	7.29462	-1.09472	0.234935	0.998523	-0.629052
ENSMUSG00000071654	Uqcc3	5.33057	1.11806	0.234978	0.998523	0.628972
ENSMUSG00000055480	Zfp458	8.26411	1.09305	0.235341	0.998523	0.628303
ENSMUSG00000033543	Gtf2a2	15.0861	1.11171	0.235376	0.998523	0.628238
ENSMUSG00000058799	Nap1l1	218.633	1.07944	0.23543	0.998523	0.628138
ENSMUSG00000021710	Nln	7.6897	-1.07351	0.235434	0.998523	-0.628131
ENSMUSG00000049091	Sephs2	11.9979	1.11294	0.23561	0.998523	0.627807
ENSMUSG00000029223	Uchl1	67.774	1.07568	0.23572	0.998523	0.627603
ENSMUSG00000035596	Mboat7	30.7044	-1.08362	0.235747	0.998523	-0.627553
ENSMUSG00000004798	Ulk2	65.5223	-1.06568	0.236227	0.998523	-0.626671
ENSMUSG00000029471	Camkk2	58.0826	-1.06247	0.236233	0.998523	-0.62666
ENSMUSG00000004937	Sgta	14.2105	-1.07277	0.236519	0.998523	-0.626135
ENSMUSG00000010392	Gosr1	17.6484	-1.06321	0.236567	0.998523	-0.626045
ENSMUSG00000041298	Katnal1	27.5924	-1.0722	0.236613	0.998523	-0.625962
ENSMUSG00000025759	Mfsd8	6.45084	1.0919	0.236868	0.998523	0.625494
ENSMUSG00000041571	Selenow	76.5378	-1.08839	0.23706	0.998523	-0.625142
ENSMUSG00000032537	Ephb1	18.5509	-1.07078	0.237189	0.998523	-0.624906
ENSMUSG00000020115	Tbk1	14.9691	1.07668	0.237193	0.998523	0.624899
ENSMUSG00000020589	Fam49a	235.14	-1.06557	0.237251	0.998523	-0.624792
ENSMUSG00000021772	Nkiras1	42.4388	1.09738	0.237253	0.998523	0.624789
ENSMUSG00000019528	Gyg	9.46749	-1.08272	0.237259	0.998523	-0.624777
ENSMUSG00000010066	Cacna2d2	36.8983	1.10012	0.237281	0.998523	0.624737
ENSMUSG00000078862	Gm14326	5.70952	1.08143	0.237302	0.998523	0.624699
ENSMUSG00000060261	Gtf2i	48.5481	-1.05379	0.237347	0.998523	-0.624616
ENSMUSG00000039542	Ncam1	44.3048	-1.10089	0.237497	0.998523	-0.624342
ENSMUSG00000019132	BC005537	42.0303	1.09788	0.237752	0.998523	0.623875
ENSMUSG00000035754	Wdr18	12.9407	1.07288	0.23792	0.998523	0.62357
ENSMUSG00000036402	Gng12	8.81159	1.1255	0.23794	0.998523	0.623533
ENSMUSG00000074892	B3galt5	14.7754	-1.10061	0.238185	0.998523	-0.623086
ENSMUSG00000020312	Shc2	8.90327	-1.06891	0.238195	0.998523	-0.623067
ENSMUSG00000050323	Ndufaf6	2.42097	1.12731	0.238341	0.998523	0.622801
ENSMUSG00000031791	Tmem38a	22.2181	-1.09107	0.238463	0.998523	-0.622579
ENSMUSG00000042167	Papd4	18.295	1.06059	0.238734	0.998523	0.622086
ENSMUSG00000037519	Ppfia1	28.7344	-1.06235	0.238791	0.998523	-0.621982
ENSMUSG00000041360	Pum3	14.0311	-1.07507	0.238904	0.998523	-0.621777
ENSMUSG00000042814	Mcts2	6.26361	1.09759	0.239082	0.998523	0.621454
ENSMUSG00000033712	Ccar2	10.7043	-1.07099	0.239221	0.998523	-0.6212
ENSMUSG00000014470	Rnf166	23.2659	1.08533	0.23944	0.998523	0.620803
ENSMUSG00000039809	Gabbr2	30.1491	-1.12097	0.23955	0.998523	-0.620604
ENSMUSG00000053702	Nebl	69.7533	1.08439	0.239669	0.998523	0.620388
ENSMUSG00000090071	Cdk5r2	131.345	-1.10816	0.239758	0.998523	-0.620228
ENSMUSG00000048758	Rpl29	52.3066	-1.07353	0.239769	0.998523	-0.620207
ENSMUSG00000033966	Cdkl4	7.57189	1.10101	0.239964	0.998523	0.619854
ENSMUSG00000022100	Xpo7	51.2168	-1.06056	0.240143	0.998523	-0.61953
ENSMUSG00000044876	Zfp444	8.92769	-1.08574	0.240188	0.998523	-0.619449
ENSMUSG00000098134	Rnf113a2	8.28035	1.09544	0.240201	0.998523	0.619425
ENSMUSG00000063273	Naa15	29.3386	1.05656	0.240209	0.998523	0.61941
ENSMUSG00000011832	Evi5l	15.3013	-1.10204	0.240483	0.998523	-0.618915
ENSMUSG00000025212	Sfxn3	79.8862	-1.08318	0.240486	0.998523	-0.61891
ENSMUSG00000071267	Zfp942	5.96931	1.10781	0.240497	0.998523	0.61889
ENSMUSG00000029250	Polr2b	28.7068	-1.05218	0.240967	0.998523	-0.618043
ENSMUSG00000036940	Kdm1a	17.4586	-1.06284	0.240996	0.998523	-0.61799
ENSMUSG00000068040	Tm9sf4	12.4224	-1.08776	0.241109	0.998523	-0.617787
ENSMUSG00000027397	Slc20a1	10.1827	1.09186	0.241148	0.998523	0.617716
ENSMUSG00000030161	Gabarapl1	245.373	-1.06271	0.241167	0.998523	-0.617683
ENSMUSG00000039917	Rhbdd2	20.3507	-1.08645	0.241309	0.998523	-0.617427
ENSMUSG00000029073	Cptp	6.02901	-1.09535	0.241346	0.998523	-0.61736
ENSMUSG00000055717	Slain1	20.7219	-1.07129	0.241378	0.998523	-0.617302
ENSMUSG00000025130	P4hb	10.642	-1.08491	0.241399	0.998523	-0.617265
ENSMUSG00000024462	Gabbr1	255.204	-1.0817	0.24146	0.998523	-0.617155
ENSMUSG00000001100	Poldip2	16.6662	-1.06843	0.241464	0.998523	-0.617147
ENSMUSG00000038773	Kdm3b	42.1547	-1.06643	0.241857	0.998523	-0.616441
ENSMUSG00000000295	Hddc2	5.51139	-1.08984	0.241857	0.998523	-0.616441
ENSMUSG00000025437	Usp33	49.478	1.0581	0.241923	0.998523	0.616323
ENSMUSG00000034220	Gpc1	5.08569	-1.13008	0.242022	0.998523	-0.616145
ENSMUSG00000071650	Ganab	12.8828	-1.09005	0.2421	0.998523	-0.616006
ENSMUSG00000000266	Mid2	35.2523	1.0642	0.242473	0.998523	0.615336
ENSMUSG00000034820	Cpsf7	26.6878	-1.0644	0.24272	0.998523	-0.614894
ENSMUSG00000024403	Atp6v1g2	365.577	-1.06841	0.24307	0.998523	-0.614268
ENSMUSG00000001910	Nacc1	63.8476	-1.09177	0.243227	0.998523	-0.613988
ENSMUSG00000021615	Xrcc4	6.86217	-1.10745	0.243385	0.998523	-0.613707
ENSMUSG00000020271	Fbxw11	59.863	-1.06151	0.243848	0.998523	-0.612882
ENSMUSG00000031799	Tpm4	10.9946	-1.1145	0.243919	0.998523	-0.612754
ENSMUSG00000015843	Rxrg	33.6451	1.06056	0.24408	0.998523	0.612469
ENSMUSG00000063694	Cycs	88.2385	1.09936	0.244113	0.998523	0.612408
ENSMUSG00000010663	Fads1	20.6791	-1.08903	0.244687	0.998523	-0.611389
ENSMUSG00000001229	Dpp9	11.9203	-1.0976	0.244991	0.998523	-0.610849
ENSMUSG00000021974	Fgf9	11.0958	1.08136	0.245253	0.998523	0.610386
ENSMUSG00000041958	Pigs	8.95008	-1.09499	0.245375	0.998523	-0.610169
ENSMUSG00000070687	Htr1d	13.8922	-1.09033	0.245443	0.998523	-0.610049
ENSMUSG00000053329	D10Jhu81e	4.25754	1.10102	0.245565	0.998523	0.609834
ENSMUSG00000037326	Capn15	6.12966	1.09047	0.245578	0.998523	0.609811
ENSMUSG00000022946	Dopey2	20.8711	1.0878	0.245617	0.998523	0.609741
ENSMUSG00000037428	Vgf	12.722	1.10935	0.245784	0.998523	0.609447
ENSMUSG00000041695	Kcnj2	38.4051	-1.07443	0.245912	0.998523	-0.609221
ENSMUSG00000038028	Tigar	6.38262	1.09137	0.24602	0.998523	0.60903
ENSMUSG00000022801	Lrch3	12.938	-1.10219	0.246058	0.998523	-0.608962
ENSMUSG00000025856	Pdgfa	9.71898	-1.09885	0.246114	0.998523	-0.608864
ENSMUSG00000045598	Zfp553	7.74346	-1.08595	0.246124	0.998523	-0.608847
ENSMUSG00000023912	Slc25a27	8.23921	1.08666	0.246142	0.998523	0.608814
ENSMUSG00000079657	Rab26	6.72598	-1.10269	0.246264	0.998523	-0.6086
ENSMUSG00000031988	Vps26b	95.0448	-1.05981	0.246356	0.998523	-0.608437
ENSMUSG00000034826	Nup54	3.98926	-1.10098	0.246356	0.998523	-0.608437
ENSMUSG00000019797	1700021F05Rik	11.4732	1.09473	0.246402	0.998523	0.608356
ENSMUSG00000019986	Ahi1	59.4492	-1.06707	0.246506	0.998523	-0.608172
ENSMUSG00000046480	Scn4b	308.361	-1.09209	0.246514	0.998523	-0.608159
ENSMUSG00000069094	Pde7a	9.51535	1.07778	0.246574	0.998523	0.608053
ENSMUSG00000014980	Tsen15	4.45933	1.11469	0.246635	0.998523	0.607945
ENSMUSG00000037935	Smarce1	31.5023	-1.04771	0.246739	0.998523	-0.607763
ENSMUSG00000025939	Ube2w	24.7657	1.07937	0.246823	0.998523	0.607614
ENSMUSG00000038116	Phf20	33.8198	-1.06575	0.246863	0.998523	-0.607544
ENSMUSG00000055305	Zfp93	8.62851	-1.09779	0.246956	0.998523	-0.607381
ENSMUSG00000063358	Mapk1	360.146	-1.04889	0.247039	0.998523	-0.607235
ENSMUSG00000036306	Lzts1	29.1929	-1.06299	0.247138	0.998523	-0.60706
ENSMUSG00000033419	Snap91	72.3949	1.0636	0.247295	0.998523	0.606784
ENSMUSG00000044224	Dnajc21	14.3299	-1.08219	0.24744	0.998523	-0.606529
ENSMUSG00000022454	Nell2	61.6415	-1.08658	0.247643	0.998523	-0.606175
[truncated: 6,333 more rows]

## Sheet: Table S2
Ensembl ID	Gene Symbol	WT_PF15_CPM	WT_PF17_CPM	WT_PF22_CPM	WT_PF26_CPM	WT_PF29_CPM	WT_PF30_CPM	WT_PF24_CPM	WT_PF18_CPM	WT_PF19_CPM	WT_PF20_CPM	WT_PF31_CPM	WT_PF33_CPM	WT_PF34_CPM	HET_PF11_CPM	HET_PF12_CPM	HET_PF13_CPM	HET_PF14_CPM	HET_PF16_CPM	HET_PF21_CPM	HET_PF23_CPM	HET_PF25_CPM	HET_PF27_CPM	HET_PF32_CPM
ENSMUSG00000007777	0610009B22Rik	26.4543	22.0069	25.9925	25.0553	20.825	22.0645	20.5928	22.3331	20.7469	21.3516	23.6058	20.8092	22.6871	22.9169	20.8231	22.5251	21.4292	20.3047	22.0241	18.5507	23.7832	27.3411	19.6891
ENSMUSG00000024442	0610009O20Rik	5.79198	5.7418	8.35372	7.78152	5.18045	6.23072	5.35781	6.02582	5.81507	7.37163	6.87855	7.16572	6.12213	5.77051	6.52487	8.95299	6.94673	5.20614	7.6685	5.32167	6.00198	4.48665	7.35172
ENSMUSG00000042208	0610010F05Rik	22.734	22.1669	21.3341	22.4633	17.3577	20.7047	19.2963	22.4113	19.0252	21.4788	24.5026	22.6504	19.7481	18.2679	23.3967	18.7171	25.1477	23.3902	25.5223	24.503	20.4451	21.7055	21.3123
ENSMUSG00000020831	0610010K14Rik	5.53968	4.13744	3.7799	5.54534	5.20017	5.69988	5.36595	4.75198	4.15712	3.8971	5.11277	5.06211	6.17673	5.28597	5.02616	6.64138	3.90241	3.2379	3.36046	3.64609	6.66244	5.11501	4.57656
ENSMUSG00000107002	0610012G03Rik	11.6407	12.7915	13.3659	12.0772	9.83797	10.8209	11.134	10.4545	12.108	9.37052	10.7311	9.15312	14.602	13.2471	12.2416	10.7754	9.71876	8.48516	11.0482	9.02476	11.02	14.8115	11.0042
ENSMUSG00000058706	0610030E20Rik	7.11016	7.67427	6.97525	7.72987	6.36448	6.35772	7.8557	7.16228	7.41282	7.64653	6.53539	7.24135	7.04958	6.59698	6.80624	6.45759	7.9736	9.4563	7.9978	7.32874	8.16698	9.28107	6.56206
ENSMUSG00000028608	0610037L13Rik	15.2492	14.2158	14.1293	14.6669	15.3096	13.9237	15.3042	13.2871	14.5021	11.7832	16.2663	12.3929	18.045	14.3796	14.2994	14.3273	13.1691	14.7874	16.9123	12.6261	12.3886	17.7486	13.5581
ENSMUSG00000022972	1110004E09Rik	22.9369	21.7188	18.4432	22.0493	20.4703	18.8031	22.204	18.9397	16.6212	16.8221	17.667	18.6924	22.5406	15.238	15.5133	20.9764	20.7078	20.3386	15.9567	16.6214	22.3671	22.1535	22.7032
ENSMUSG00000030663	1110004F10Rik	43.6029	39.4528	54.258	49.2182	43.248	42.7551	41.1933	39.3756	39.6264	35.2266	44.0021	41.1136	50.3638	35.8592	43.3358	44.5776	48.0396	48.3909	42.9289	37.2685	36.2495	52.5944	48.5507
ENSMUSG00000027637	1110008F13Rik	10.1157	7.91704	13.779	7.88363	9.61056	10.2886	8.69135	9.38178	10.255	8.1843	9.38133	8.75758	12.5315	11.4999	10.5308	9.85487	9.81233	9.30781	11.3077	8.59477	8.63554	12.327	9.2657
ENSMUSG00000021023	1110008L16Rik	7.68896	5.58964	8.97158	5.86335	7.47081	6.32121	7.14082	6.79405	5.92197	7.14026	8.57523	7.59105	5.75892	7.07315	9.80758	6.76629	6.38852	5.67881	7.46116	6.05855	6.35865	6.02076	7.29039
ENSMUSG00000039195	1110008P14Rik	11.1668	10.1211	13.493	11.1568	11.7893	12.767	10.0561	10.384	11.9532	9.50368	11.1526	9.75235	13.2122	12.1099	12.9851	11.8609	10.7607	10.0307	10.8804	9.79143	11.6665	14.0313	12.52
ENSMUSG00000045237	1110012L19Rik	2.08992	2.29522	1.64261	2.56878	2.55216	2.51257	2.24726	1.95472	1.62486	1.7072	2.22513	1.97953	2.33696	2.05832	2.46706	2.19495	1.45354	1.82118	1.76236	1.5565	1.47771	3.032	1.89062
ENSMUSG00000037971	1110032A03Rik	36.2608	33.9125	41.0696	35.9811	31.0869	36.4868	32.4845	34.7796	38.541	35.0109	29.6941	38.1427	32.3491	36.7077	38.3038	39.8311	33.0563	28.339	37.6893	30.8265	33.2041	35.1157	34.6017
ENSMUSG00000063236	1110038F14Rik	4.36124	5.41632	5.13365	6.00273	4.96929	4.2438	6.2304	4.60893	5.15719	3.69099	5.23174	4.73782	7.2042	4.98754	5.94068	4.66866	5.0618	6.68304	6.3847	3.37683	6.04319	7.77691	5.57903
ENSMUSG00000040591	1110051M20Rik	13.2363	13.8033	11.7036	13.9518	13.0052	13.5571	10.5589	11.2044	10.9257	11.0249	13.3957	10.7038	16.1556	14.7888	10.698	12.046	9.60125	13.3432	13.3608	9.90565	12.3586	15.3761	12.927
ENSMUSG00000035171	1110059E24Rik	24.6763	31.553	31.5371	27.9976	27.3058	24.094	25.3955	27.4016	26.1445	25.446	26.1783	27.5294	28.0856	24.2395	25.6276	26.2682	26.4759	29.2157	28.3396	26.263	22.5207	22.9152	28.9576
ENSMUSG00000032551	1110059G10Rik	11.1569	8.52876	10.1017	10.3212	9.16964	12.8548	9.49467	8.82299	9.11851	7.39716	10.2127	8.91321	13.0788	8.93142	11.073	8.34667	9.47692	10.3962	7.9599	7.87266	9.75359	9.94921	10.8007
ENSMUSG00000078570	1110065P20Rik	3.59072	2.91031	3.6022	3.76141	2.79461	3.13376	3.50481	2.36767	3.6782	2.57564	2.70187	2.85122	4.60165	4.51043	3.2199	3.1671	2.55503	2.22282	2.29212	2.37128	3.25783	4.40087	3.23991
ENSMUSG00000063320	1190007I07Rik	2.30261	3.16091	3.56595	3.188	2.5757	3.6691	2.76657	2.46656	3.64554	2.65682	3.19163	2.55236	4.9598	5.70546	3.35194	3.27932	2.44239	4.09377	3.84092	3.06226	3.40361	5.45569	3.13687
ENSMUSG00000068099	1500009C09Rik	26.3747	32.4216	22.7929	29.5918	21.8972	28.1813	29.4786	22.0955	29.533	24.588	22.5482	20.9305	30.7852	29.0398	21.3213	23.1555	19.9747	22.6688	16.405	23.2466	26.0718	25.3752	20.0578
ENSMUSG00000072694	1500011B03Rik	36.7893	43.8017	49.8933	40.796	25.4895	37.7416	29.9124	35.074	35.0174	36.9286	30.3485	36.0767	39.8051	34.5614	32.0862	39.8399	35.0575	31.7264	42.1765	28.3882	33.3534	36.8294	39.9666
ENSMUSG00000051319	1500011K16Rik	14.4873	16.0134	19.0823	14.3277	12.5201	17.4255	12.1112	12.476	13.7816	11.2963	14.2279	10.9756	18.0506	16.8751	14.3667	11.9563	11.3842	11.8772	13.5314	12.2195	13.169	19.4344	13.3444
ENSMUSG00000050088	1600012H06Rik	5.75065	4.94186	6.36864	5.44711	6.56908	6.06564	5.05017	5.50373	5.70065	5.68154	4.8076	6.32991	6.74229	5.63995	6.42842	6.38643	6.28868	6.28292	6.58871	6.05093	5.57987	7.76367	5.04273
ENSMUSG00000054676	1600014C10Rik	8.79101	9.24838	10.744	9.9673	8.48451	9.05815	8.01747	9.81111	9.60938	9.24599	8.65264	9.3756	8.502	9.3602	10.295	10.8128	9.75532	8.01246	9.09395	9.69659	9.84914	10.1391	10.2353
ENSMUSG00000019797	1700021F05Rik	11.2773	10.9881	10.9998	11.6587	10.467	12.5832	11.244	9.87184	12.1921	9.64479	13.8957	9.97787	14.3514	12.6369	11.2489	11.9452	11.0063	13.0065	13.2398	10.4795	13.2812	15.64	10.2186
ENSMUSG00000032666	1700025G04Rik	34.9517	29.1441	32.1505	31.3391	25.7193	30.4016	32.8023	34.3389	33.0283	39.8199	31.7753	33.7776	28.3226	34.2558	37.9301	31.4345	31.7105	29.0497	32.8141	37.9347	37.5404	29.4821	27.7754
ENSMUSG00000031847	1700030J22Rik	7.03643	5.66654	7.99161	5.92437	5.59273	7.94618	7.24618	7.72995	7.22551	7.78002	7.35494	7.66401	6.14463	7.77561	8.766	7.36913	6.27624	6.39085	7.20471	6.77211	6.92833	5.1666	6.9156
ENSMUSG00000027327	1700037H04Rik	47.1708	45.3974	48.7357	53.5053	45.7459	60.3625	44.4091	55.4932	48.7517	54.3655	48.9456	50.9055	44.451	60.6045	49.1385	46.4523	41.7843	53.0003	43.4832	49.4858	56.0815	42.6731	56.6366
ENSMUSG00000019945	1700040L02Rik	1.31615	1.99051	3.07194	1.94572	1.35773	1.50382	1.70785	2.27751	2.22949	1.70762	1.46873	2.12611	2.11303	1.5907	1.90268	1.47976	2.9056	2.45556	2.15732	1.88995	1.76524	1.91134	1.45832
ENSMUSG00000094103	1700047I17Rik2	20.215	18.9529	19.6774	18.4089	13.1687	16.7886	19.6642	16.8991	18.3954	16.6302	17.3859	18.2032	20.1405	18.0254	16.4153	16.4189	18.5664	16.4512	19.6284	18.3936	17.0678	18.6571	15.8961
ENSMUSG00000038323	1700066M21Rik	10.0893	9.52706	11.2001	9.54695	7.79389	9.57526	8.8722	10.436	11.1163	10.5471	8.7355	9.94129	9.63193	9.92615	10.5852	10.9905	10.1343	9.85602	11.5986	10.9938	11.7581	11.4939	8.84183
ENSMUSG00000040822	1700123O20Rik	2.07165	3.76461	2.60817	2.85834	3.42027	3.24667	3.14811	2.93482	2.71815	2.46307	2.44425	2.86284	3.85474	3.75398	2.37042	3.38745	2.79522	2.99917	2.47602	2.70439	3.56248	3.98476	3.02023
ENSMUSG00000071653	1810009A15Rik	2.18608	2.85894	3.26877	2.24175	2.14698	2.87285	2.51512	2.21722	2.54004	2.1929	3.0354	2.04479	3.11832	3.134	2.80746	1.95544	1.99472	4.00534	2.26975	2.43439	3.18277	3.95888	2.82649
ENSMUSG00000022507	1810013L24Rik	49.0273	47.0411	45.4406	43.2923	44.4127	40.2066	43.0549	43.5038	39.0065	45.9897	42.1613	42.99	46.0595	40.2143	43.8435	42.5635	42.9237	42.2944	46.5933	45.1031	39.4932	41.7922	45.9767
ENSMUSG00000078784	1810022K09Rik	11.2139	8.62484	14.0198	10.7581	11.8161	9.22246	9.09372	8.29263	13.0413	7.875	10.7821	8.94718	16.0255	14.9343	11.5527	8.73256	8.9392	12.8766	16.8957	8.98396	7.30239	14.5522	9.26928
ENSMUSG00000044148	1810030O07Rik	13.6842	18.2789	18.239	16.4337	13.1871	13.9212	14.56	14.4693	16.4857	15.2068	14.1836	16.1109	16.1331	14.8105	14.2384	15.8565	15.5299	16.2497	16.0944	15.3968	16.3525	13.8061	16.626
ENSMUSG00000054091	1810037I17Rik	20.2167	20.0123	24.281	20.9378	18.6898	25.99	17.2686	17.189	22.6555	15.8296	20.995	16.3955	26.2846	21.5733	19.8247	19.9621	16.0902	22.0232	21.7693	14.2325	20.8797	28.2728	17.5092
ENSMUSG00000035372	1810055G02Rik	6.46902	6.11428	5.36147	4.69908	6.29842	5.32285	8.86125	5.7151	7.02267	6.45159	4.89863	6.73938	5.96876	8.19968	6.41285	4.73349	5.61051	5.09275	5.49908	6.29812	6.32283	5.02302	6.47996
ENSMUSG00000021290	2010107E04Rik	73.0878	64.9149	73.1374	59.6699	60.8566	68.2596	65.8041	49.6754	69.719	47.5486	63.4099	51.6154	91.344	79.0153	72.5064	53.6834	47.1328	56.6555	63.2241	49.2928	68.1351	94.5968	62.766
ENSMUSG00000020083	2010107G23Rik	7.8098	7.53675	9.1922	7.83809	5.79034	6.99336	5.57491	6.21198	6.60978	5.19318	6.21198	6.7967	9.39801	6.24239	5.3103	6.1305	5.68492	6.88764	6.10173	6.24796	4.66465	7.93578	5.12963
ENSMUSG00000026090	2010300C02Rik	99.0157	75.8778	86.0402	104.236	93.7179	97.5829	92.9075	82.3726	81.1362	83.918	106.724	85.866	95.0125	93.1793	104.625	84.0813	86.8836	96.911	79.4519	78.0146	104.664	95.0331	107.374
ENSMUSG00000074829	2010315B03Rik	4.06133	4.69622	6.8157	3.9886	3.99105	4.16983	4.50507	3.79622	4.47435	4.73881	5.17446	4.23	4.8178	4.32918	3.93889	5.26234	5.33617	4.60078	5.28021	4.67747	3.29268	5.73234	3.54467
ENSMUSG00000086316	2210013O21Rik	17.9632	17.7985	23.0661	18.2307	16.154	20.5162	16.1149	16.6616	18.7786	14.8163	17.442	17.3932	22.9567	22.3091	20.4802	16.6269	15.7735	21.1399	20.9512	17.2385	15.9594	22.9053	20.0676
ENSMUSG00000021550	2210016F16Rik	5.04207	4.36485	4.28125	4.57349	4.85187	6.26172	4.17102	4.35905	4.61196	3.85929	5.43768	4.56332	5.34067	5.78157	4.87623	3.99055	3.89745	5.31264	4.56454	4.36948	4.55184	5.24697	4.6044
ENSMUSG00000029559	2210016L21Rik	39.7635	47.2367	37.2666	45.3157	39.3726	43.5914	45.4878	40.1337	35.3588	30.8564	43.5737	36.505	51.3211	43.5571	34.8146	36.6957	31.9172	46.1221	29.8816	40.6497	37.5377	47.605	39.1492
ENSMUSG00000071252	2210408I21Rik	4.69036	5.74462	5.60856	5.41766	5.09093	4.70655	6.51464	7.96672	6.28707	7.28198	4.86447	5.93333	6.18093	6.76487	6.52928	6.63681	7.12725	5.23324	6.50085	7.11776	8.98878	4.79183	5.29782
ENSMUSG00000032403	2300009A05Rik	2.07876	1.99302	1.55022	1.47739	1.04042	1.75796	2.30881	1.43082	1.3958	1.54387	2.55118	1.19089	2.1204	1.30615	2.09652	1.57871	1.48729	1.42838	1.90218	1.89657	1.4842	2.42373	1.4584
ENSMUSG00000079283	2310009B15Rik	6.5068	4.72157	5.05056	4.18986	4.85544	5.60332	5.64645	5.50742	5.9152	4.83516	4.81722	4.67573	6.57031	3.97206	5.83138	5.72749	5.53139	4.76678	4.65997	6.14874	6.94142	6.45811	3.89992
ENSMUSG00000020133	2310011J03Rik	3.30427	4.47765	2.48825	3.64295	3.32429	3.80315	3.29497	2.66899	2.8899	3.12617	3.26878	2.50741	4.24688	3.04733	2.94068	2.77106	3.05484	2.66826	2.45961	3.44091	3.13796	3.58843	3.72661
ENSMUSG00000049643	2310022A10Rik	7.94821	6.9416	6.62086	6.71477	5.57274	5.48041	7.18207	6.3576	6.5095	5.41829	5.38138	6.09971	7.92644	6.4973	5.88948	5.2587	6.54599	5.95371	6.41339	6.12189	6.84267	7.72644	6.88186
ENSMUSG00000031983	2310022B05Rik	6.52462	6.12458	4.2733	5.23369	3.97228	4.33738	4.64807	6.4309	5.60946	7.67684	4.46723	5.61208	4.12229	4.71767	4.11586	4.05824	6.76946	4.07377	5.02386	6.95442	7.76581	4.57634	3.65264
ENSMUSG00000020441	2310033P09Rik	3.93882	4.48523	4.43683	5.34077	4.887	5.67724	5.34151	5.13216	5.41511	4.71636	4.86894	4.80121	5.01697	6.00765	5.30959	5.00415	4.78188	4.99905	3.64569	5.17939	5.9432	3.90951	6.31364
ENSMUSG00000026319	2310035C23Rik	32.3393	37.4421	36.6677	36.7192	42.2134	32.617	36.2147	43.5729	35.8798	40.0366	36.3143	39.1734	40.1146	42.9785	39.6399	34.8045	41.5621	40.0864	45.0602	41.3613	36.9037	30.1658	39.3086
ENSMUSG00000062619	2310039H08Rik	1.23699	0.80093	1.67662	1.54528	0.928668	1.32479	0.829889	1.05785	0.854593	1.00689	1.5998	0.967974	1.68987	1.08024	1.51742	1.48907	1.07736	1.22188	1.03741	0.967726	1.2105	1.76885	0.996355
ENSMUSG00000050705	2310061I04Rik	10.3334	9.14853	11.2941	9.02683	8.41767	10.0625	7.47354	9.51041	8.57137	8.61615	9.87974	8.59581	11.4631	8.68706	12.0119	9.36968	8.71141	9.02174	11.3218	8.31366	9.59474	11.5065	10.2573
ENSMUSG00000045411	2410002F23Rik	8.34369	10.7606	10.9785	9.29599	7.78114	10.7243	9.37748	10.0026	8.30294	8.91213	9.70778	8.69344	10.8482	10.2178	9.42128	8.92441	8.43254	8.14375	9.65107	9.2659	8.53035	9.84228	8.50453
ENSMUSG00000036873	2410004B18Rik	14.3161	14.4543	15.6638	14.4571	20.0468	15.212	11.8536	15.7889	14.6765	11.3706	16.3766	15.6307	18.8498	15.0461	17.4858	17.2879	15.5253	16.4209	17.939	13.6787	15.9126	17.608	16.9828
ENSMUSG00000049760	2410015M20Rik	11.1783	12.5355	9.47816	13.147	14.3673	13.5925	13.6404	11.9154	10.9281	9.54544	12.9393	8.77769	13.5378	14.3989	7.77696	11.0593	13.809	8.24329	6.42166	10.9123	14.0438	13.759	10.5062
ENSMUSG00000032840	2410131K14Rik	9.72128	12.3015	10.0105	10.193	6.14927	11.2628	8.95112	6.73796	7.95651	8.19228	9.6948	10.6045	13.4934	8.16563	8.54985	9.76346	8.05613	10.3533	8.95343	12.6295	8.09308	10.7083	10.0097
ENSMUSG00000071632	2510002D24Rik	5.05101	3.49732	3.84821	4.65038	4.32009	3.98807	4.39404	3.70683	3.96485	3.61077	4.17463	3.65954	5.88781	3.79497	3.13879	4.42154	4.49035	4.53193	2.57538	3.39207	5.80564	4.05783	3.98779
ENSMUSG00000043391	2510009E07Rik	72.6202	72.3826	80.0549	73.2319	68.449	65.3167	73.9947	78.2348	86.6889	86.273	68.2415	75.8724	68.3492	74.8521	76.0542	69.2485	89.2333	78.5182	82.374	84.5273	78.1342	72.6564	69.323
ENSMUSG00000044496	2510039O18Rik	3.82793	2.95419	3.64722	3.17184	3.25285	2.58619	4.47951	2.84724	4.10237	3.79599	2.71824	3.16475	3.52861	3.90412	2.28685	3.5041	3.33943	3.23931	3.14409	3.73623	3.27475	3.48445	3.07512
ENSMUSG00000052419	2610001J05Rik	5.59659	8.04291	7.77933	7.63368	7.35349	7.26955	5.61676	6.11668	6.84104	5.63814	6.21221	6.77933	8.90671	6.30521	6.65265	7.0704	8.03258	6.26309	6.97955	5.78903	7.16007	7.66886	6.74193
ENSMUSG00000031242	2610002M06Rik	61.0914	64.8754	67.513	60.7443	60.9612	52.7175	55.7828	60.8523	56.534	57.8904	63.5298	60.3387	58.9756	54.98	63.369	64.5064	61.5093	63.3064	67.2271	59.4615	53.7151	65.8698	63.6478
ENSMUSG00000060301	2610008E11Rik	11.0909	15.2722	10.595	13.4399	13.4	12.5776	12.802	11.9323	14.7058	15.3272	13.6712	13.4494	13.9972	14.5359	14.9996	11.4638	15.1184	13.2329	17.0737	14.6996	14.1469	10.5716	14.4641
ENSMUSG00000091474	2610021A01Rik	21.6437	21.1505	20.7068	19.648	22.4697	19.6627	20.3883	22.6547	22.7633	22.0172	18.4232	20.504	18.1431	20.6998	24.9575	19.2672	21.1987	18.648	22.475	22.7975	20.9201	18.9106	22.7812
ENSMUSG00000071302	2610044O15Rik8	8.95074	10.9261	11.1767	8.69319	9.83043	7.5642	7.63977	8.62852	10.1654	8.54189	7.75501	9.0013	10.7179	9.55067	7.16595	10.507	9.58315	8.88944	10.3477	11.0182	7.33438	10.9255	8.7295
ENSMUSG00000059482	2610301B20Rik	16.4575	14.7277	17.3499	14.4117	14.8882	14.8623	13.0422	15.6231	11.5998	13.3361	14.3377	15.673	16.5708	16.1707	17.8613	14.3469	12.3326	13.9879	16.8516	12.4778	15.3216	15.1537	17.6963
ENSMUSG00000010277	2610507B11Rik	110.972	138.821	121.822	118.612	116.942	145.592	156.81	122.634	163.983	163.089	122.756	149.661	113.25	149.231	155.879	139.9	132.686	115.515	121.681	164.584	142.773	110.548	139.592
ENSMUSG00000092486	2610524H06Rik	1.91262	2.51445	3.09002	2.54545	2.19067	3.6505	1.78732	2.45273	2.10558	1.67031	2.87617	2.51616	2.26829	2.70473	4.28327	2.04005	2.5478	1.75078	2.34369	2.10526	2.25189	3.51373	2.67955
ENSMUSG00000021807	2700060E02Rik	18.3999	21.4829	20.0424	19.1383	15.9233	19.976	19.087	16.2524	19.8192	15.3796	19.8423	16.4552	22.1232	16.9538	15.3297	20.5877	16.8243	21.1011	19.0094	16.0672	16.8557	24.5321	16.3746
ENSMUSG00000024273	2700062C07Rik	10.2107	9.24643	10.3458	10.9775	8.75969	9.98208	8.4636	10.1579	9.23623	9.55496	9.62839	10.1179	8.29841	10.4504	9.6665	7.7931	8.29932	9.97409	9.61377	8.02058	8.34604	7.83843	10.9548
ENSMUSG00000053080	2700081O15Rik	10.929	7.19385	9.96809	8.2327	5.47929	7.93487	6.32883	6.99993	7.89003	7.96107	6.74961	7.94362	8.50444	7.00017	7.41501	6.25967	7.90904	8.1441	6.54581	9.32093	7.39693	9.33896	6.28573
ENSMUSG00000031984	2810004N23Rik	10.95	11.3753	9.01298	10.6919	10.487	11.6718	11.5771	11.027	11.0347	9.80313	10.9003	9.55268	10.1128	12.8011	9.46354	9.07836	10.7189	10.1787	11.3272	9.86644	10.5535	12.2872	10.6991
ENSMUSG00000047635	2810006K23Rik	13.0861	11.1229	11.2016	13.6505	12.3558	12.5931	9.87385	12.393	10.1215	10.5712	12.335	12.0218	10.1594	10.4079	14.1049	11.272	9.59615	9.88284	13.1935	8.72362	8.58585	9.22561	13.1519
ENSMUSG00000020491	2810021J22Rik	6.66335	7.26622	6.60921	5.60581	6.36917	8.12431	7.8761	6.75706	7.02119	6.63834	8.54436	7.58048	6.26369	7.12779	9.64676	7.32209	6.19927	6.3735	8.06942	6.5459	7.16519	7.79909	6.35378
ENSMUSG00000028060	2810403A07Rik	40.7887	29.497	33.1752	24.1898	34.225	27.5578	29.4523	37.7723	29.811	28.7362	28.5346	34.7626	31.0614	34.9545	27.6965	28.6569	29.2723	33.1318	40.4204	29.0915	32.94	30.9703	30.2115
ENSMUSG00000058833	2810428I15Rik	5.78518	5.04601	6.70326	6.6048	5.27338	7.26405	7.05485	6.27226	7.39381	5.63274	6.83777	4.82066	6.84083	7.58132	6.29577	6.26616	7.00578	5.07425	6.54957	5.45718	6.70229	6.7639	6.15435
ENSMUSG00000032712	2810474O19Rik	13.9593	12.8357	11.6626	10.8594	13.0932	12.1958	13.3492	13.4875	14.1955	13.7274	11.9869	14.5124	12.0544	13.0622	15.0461	12.2817	13.6373	11.8081	18.39	13.7858	12.5538	11.4234	12.8099
ENSMUSG00000044117	2900011O08Rik	150.807	160.836	151.307	158.833	130.889	151.148	152.439	149.825	145.028	150.379	123.145	161.951	151.8	154.538	159.611	133.12	126.216	136.537	134.099	129.977	144.125	140.128	149.587
ENSMUSG00000051339	2900026A02Rik	14.291	16.8527	15.6836	16.2634	18.6614	17.3623	15.4897	15.6211	17.7755	19.1462	15.539	17.6144	15.7244	14.2351	16.7749	15.128	20.9312	13.9597	15.3338	18.4558	13.6219	13.1592	13.6836
ENSMUSG00000071860	2900055J20Rik	3.31741	2.42668	3.14257	3.12427	2.68749	3.21751	2.40813	3.60555	3.01108	3.12643	2.60812	2.98834	2.31439	2.55213	2.45277	2.82608	3.65399	3.07993	3.60767	2.2142	3.0004	2.70747	2.65209
ENSMUSG00000025102	3110040N11Rik	4.36996	4.58872	4.47746	5.0966	3.0844	4.40371	3.10533	4.20784	3.20945	2.98237	3.44044	4.02626	5.21805	3.1062	4.43522	3.63843	3.53875	3.66396	3.03827	3.72843	4.35278	4.71954	4.07453
ENSMUSG00000028300	3110043O21Rik	7.74108	8.6107	9.26952	9.73672	8.35026	7.76379	7.01147	8.23603	8.02534	7.88777	9.45687	7.70198	9.24142	7.65769	6.88906	9.49661	9.4823	9.41271	8.43348	8.2843	7.75445	9.87677	7.11665
ENSMUSG00000053553	3110082I17Rik	3.1779	3.10845	4.73385	3.76154	2.932	3.83945	3.41433	3.34716	4.06368	2.68362	3.18982	3.16423	3.58224	2.7998	4.36594	3.76983	3.9858	2.85199	3.53574	2.87013	3.75463	4.90725	3.20241
ENSMUSG00000033111	3830406C13Rik	10.051	13.0794	13.1106	11.8646	9.10411	10.9646	11.3813	12.9965	13.495	11.6355	10.2092	12.2857	13.5124	13.9415	13.6097	11.0589	10.2277	10.5073	13.6139	10.4884	12.2941	9.05591	10.6623
ENSMUSG00000062822	4833420G17Rik	13.6573	14.9427	14.2415	12.4765	13.9671	11.8557	12.8176	14.8098	12.8947	12.8782	11.4657	11.8038	15.6763	13.3309	10.4552	12.2994	13.0123	12.8009	14.1683	12.8039	12.1552	13.6181	10.8313
ENSMUSG00000025871	4833439L19Rik	73.4529	64.58	69.1129	70.2402	61.3192	67.3876	66.9889	68.4697	70.7651	74.3145	65.6211	69.6624	58.3859	64.7785	69.8064	64.7137	61.9113	65.6151	66.1881	59.4668	65.2123	60.0619	65.858
ENSMUSG00000036934	4921524J17Rik	8.52818	9.31237	10.2803	10.4692	7.51732	9.87314	7.76313	7.9289	7.03557	6.89039	8.97603	8.97099	11.1071	8.02681	8.04685	8.02265	9.46109	10.3265	9.6871	7.99448	6.26738	11.6285	8.73502
ENSMUSG00000027309	4930402H24Rik	17.9484	18.3035	16.9774	17.8403	22.1864	16.4602	22.094	21.3849	21.0919	21.9539	18.7096	19.5623	17.9075	18.3805	18.5344	19.0813	23.1372	25.1318	24.2643	21.9359	21.3686	21.7689	16.8921
ENSMUSG00000046567	4930430F08Rik	7.53373	6.58323	8.38733	6.40744	6.8367	6.84756	6.31612	7.45325	6.58259	6.02346	7.57289	6.26236	9.27706	8.33704	7.65092	6.6969	6.86924	6.76577	9.09116	5.62347	7.80473	7.82523	6.67589
ENSMUSG00000021747	4930452B06Rik	5.98908	7.7373	6.58432	6.49326	6.35207	5.95482	8.20913	7.31375	8.16483	7.63289	4.83545	7.78385	6.1236	8.74709	5.97642	7.73926	5.43975	5.36634	5.72358	7.52853	7.58263	5.61207	6.43504
ENSMUSG00000059920	4930453N24Rik	13.5605	14.5469	14.0731	12.5348	14.4167	12.2882	12.7111	14.9621	14.1619	13.4403	14.12	12.0036	13.7771	13.0678	13.2	14.4619	12.4221	14.8981	16.296	13.5448	14.8873	15.2091	11.9535
ENSMUSG00000044906	4930503L19Rik	4.89501	6.18274	6.37813	4.62146	5.00185	4.80466	5.4311	5.8277	4.32184	4.96002	4.42015	4.95475	5.54978	5.43539	4.69965	4.42493	4.70143	4.61138	4.62464	4.88326	4.30676	4.58661	4.8979
ENSMUSG00000063904	4930533O14Rik	5.70009	6.6755	3.89542	7.08389	6.85558	6.19317	7.2453	4.61627	5.8481	4.93498	6.38693	5.33854	7.82963	6.3266	4.52667	4.60159	6.67886	7.39095	5.09796	5.36766	6.63043	8.07919	5.45655
ENSMUSG00000031938	4931406C07Rik	8.27861	7.62825	6.21459	9.24374	7.64993	5.56907	7.58754	9.98355	9.0686	8.44255	7.9946	8.83711	6.96538	9.01582	6.61979	8.90325	8.11566	7.6351	9.04449	9.30315	8.44646	6.36529	5.83263
ENSMUSG00000066571	4931406P16Rik	9.28535	6.42856	7.78236	8.63244	14.6307	9.32455	9.84833	12.6962	10.6249	11.6072	6.98313	10.9907	9.88373	9.75137	10.049	10.5967	12.4686	10.9493	11.98	10.334	8.59149	8.568	8.32986
ENSMUSG00000037270	4932438A13Rik	42.1447	52.9931	53.9167	40.5909	54.576	48.4934	54.3032	44.7409	58.432	62.5345	49.9634	56.3502	48.8882	44.9001	48.6232	62.4004	63.131	51.6693	65.6117	67.6799	47.3155	40.9424	52.9879
ENSMUSG00000026224	4933407L21Rik	1.50796	2.98474	2.84066	1.58242	1.7824	2.63028	1.78562	1.54545	2.11378	1.57766	2.47481	1.55036	2.61649	1.91124	1.6058	2.17296	1.75269	2.20742	1.94478	1.77444	1.5605	2.73782	1.8229
ENSMUSG00000020807	4933427D14Rik	6.56127	8.0764	6.27449	6.74671	8.24527	6.73767	7.57356	8.41922	7.44392	6.20925	6.34463	6.69908	7.95256	6.64087	6.12138	7.9449	9.09446	7.83896	8.46491	8.95727	6.37813	9.41353	7.00478
ENSMUSG00000027942	4933434E20Rik	18.1474	16.9516	18.5286	14.0121	16.0279	17.1792	16.8895	15.1407	19.16	15.7935	17.2707	16.8419	16.3644	20.8121	14.8825	15.8512	16.2321	15.286	17.8947	16.7151	17.9229	18.2016	16.3555
ENSMUSG00000036046	5031439G07Rik	27.3361	29.5826	21.7786	24.9445	23.0267	25.2617	28.0987	26.9815	31.7266	28.9448	25.1421	23.5506	24.5193	25.8761	23.9983	27.6365	23.6339	25.2487	24.9601	30.7672	31.4163	27.4315	22.5141
ENSMUSG00000040412	5330417C22Rik	19.3114	23.7622	22.7689	25.2899	21.8158	27.8699	26.5342	23.9591	28.4476	28.0106	24.5941	27.5051	18.1379	29.5394	27.927	25.593	24.5236	23.9672	23.8377	32.4343	23.0122	20.257	29.3229
ENSMUSG00000073755	5730409E04Rik	53.0108	68.2326	52.2081	59.4486	49.574	58.8782	61.0259	52.2738	56.2848	47.0556	57.8602	50.3934	71.3597	59.8355	57.4342	49.393	54.7441	60.2336	47.8782	53.6149	60.1429	77.5076	50.4082
ENSMUSG00000057181	5730455P16Rik	32.9071	40.752	38.0231	35.9799	30.1133	26.6755	36.975	40.4155	33.6869	41.9715	32.9029	40.7713	29.6173	34.7652	35.0791	34.2801	34.0659	32.9801	35.6554	38.8621	36.7572	28.1214	31.8519
ENSMUSG00000050549	5730508B09Rik	9.34992	9.20778	11.7228	10.0545	11.97	11.5447	7.11219	8.65164	9.53774	7.00631	10.3071	8.66296	14.1088	11.7697	8.23061	10.3157	11.9914	11.9684	13.2426	8.91075	7.68366	16.0805	10.2166
ENSMUSG00000066607	6030419C18Rik	13.3672	8.7845	10.729	14.0463	12.4197	13.4051	13.0587	11.2702	13.9958	13.7488	15.2008	11.9163	10.8481	14.7829	14.5824	10.209	11.9772	11.3064	10.9125	11.9743	12.7801	11.7229	10.1266
ENSMUSG00000022195	6030458C11Rik	17.7751	19.0789	20.0398	21.1496	17.4985	15.8916	14.837	17.0268	16.724	16.622	21.8121	18.4795	15.3922	15.4122	18.538	16.5531	16.5988	19.7151	16.7	18.7321	17.6683	16.7172	19.4459
ENSMUSG00000031824	6430548M08Rik	24.3163	22.5309	20.6177	25.0368	23.4025	23.5973	25.0195	24.8092	21.6374	23.8916	22.7861	25.0321	24.7906	26.6002	26.0965	22.7827	22.6872	29.8861	21.9066	26.8697	30.6165	27.0415	31.6966
ENSMUSG00000039620	6430573F11Rik	9.63902	7.21642	9.32839	8.29926	6.87485	10.4574	8.16887	7.58997	7.97762	8.16486	8.38547	8.6725	9.1833	10.3543	9.03175	10.19	8.72075	8.16083	9.90801	10.0747	8.0523	12.7287	9.54914
ENSMUSG00000047466	8030462N17Rik	25.488	19.7131	22.0932	21.9764	16.7381	20.288	18.832	23.8828	22.4188	25.1227	20.2649	21.198	15.7887	18.1152	20.1628	22.5347	22.3289	17.9734	24.9786	21.9101	20.2394	17.5905	19.6578
ENSMUSG00000030982	9030624J02Rik	10.3271	9.46368	12.1798	9.19308	8.49785	9.98666	8.3575	10.5148	9.73217	10.6918	10.8947	8.88089	8.95061	9.82177	8.17105	8.77757	9.63843	11.3678	9.5628	10.7504	9.42982	8.85936	8.98901
ENSMUSG00000039901	9130011E15Rik	4.14014	5.86731	6.06429	6.7721	5.07629	4.97331	5.80231	5.51559	5.25826	6.17493	6.11091	7.27378	5.03658	5.80262	6.99969	5.33905	6.78148	5.60992	5.67095	5.85554	6.64613	4.03012	6.9749
ENSMUSG00000101892	9130401M01Rik	31.8089	31.118	28.1929	34.4009	28.4383	32.5324	35.1596	26.6627	31.5791	24.2375	35.0078	26.5167	42.4795	35.1767	29.526	30.1577	27.2864	34.5941	34.6029	30.5494	28.5444	45.2085	26.6034
ENSMUSG00000053070	9230110C19Rik	1.66794	2.41429	2.16399	2.76749	2.16709	2.97994	2.30902	3.33648	2.63606	2.21992	2.50804	2.55334	1.9109	3.06684	2.1854	2.9127	2.61148	2.50894	3.18587	2.26231	2.21727	2.3431	2.15387
ENSMUSG00000004360	9330159F19Rik	59.9957	50.5061	56.1021	54.373	50.6997	52.9732	46.5223	53.1987	45.3448	52.024	57.1598	53.4825	50.8113	52.1059	58.845	50.4181	53.1229	53.0634	53.9228	53.6747	52.1198	56.4888	57.4057
ENSMUSG00000056004	9330182L06Rik	24.2294	36.0544	35.6035	25.9498	26.1336	26.9051	33.9783	29.5398	39.0521	38.4126	24.8187	33.275	31.0961	35.7464	30.3012	35.2602	30.7744	33.4452	38.2758	39.8177	28.7008	31.0422	26.3125
ENSMUSG00000036275	9530068E07Rik	23.376	24.2325	23.4159	21.6552	19.7961	25.2238	29.4109	20.2634	26.3376	23.7596	22.4654	22.1347	26.0376	28.8194	24.0482	23.486	23.3143	19.7342	21.1511	25.6148	23.4762	28.1523	22.7556
ENSMUSG00000046138	9930021J03Rik	119.481	112.1	110.681	110.315	103.09	104.98	120.947	118.606	133.963	130.904	103.932	124.279	92.4122	117.159	132.491	108.558	110.461	108.527	125.129	128.453	112.379	100.392	106.833
ENSMUSG00000079144	A130010J15Rik	6.17102	7.09743	6.61893	5.76713	4.43115	6.38824	5.56087	4.7949	5.21852	5.02011	6.79135	5.36776	6.27458	4.79766	5.90116	5.49664	4.70124	4.96904	5.03646	4.90051	5.20169	6.17414	4.76382
ENSMUSG00000038884	A230050P20Rik	5.22075	3.85937	4.0276	4.08838	4.1926	5.29547	4.61055	4.67703	4.27064	4.19459	3.74852	4.30881	4.57556	4.37143	4.3769	3.11002	4.34132	4.18433	4.49721	3.6046	3.67347	3.62248	4.30652
ENSMUSG00000056014	A430033K04Rik	12.4719	15.3368	14.6572	13.2637	12.8083	11.0107	13.6839	14.6036	13.0686	16.117	12.7014	12.9458	10.9712	12.7704	12.5753	13.6649	12.1077	12.5421	14.6226	13.1733	12.4158	10.8841	13.0624
ENSMUSG00000050875	A730017C20Rik	25.4905	25.4933	32.6692	26.8948	20.0185	27.4654	25.3268	26.7181	26.14	22.8822	29.5469	25.7132	30.1292	31.7913	34.4641	26.1212	22.6265	25.373	28.1799	25.9709	27.4099	27.1447	27.9049
ENSMUSG00000057715	A830018L16Rik	54.2855	65.8113	61.0666	61.1782	55.5656	53.6155	52.8408	55.8378	55.7993	57.2687	54.4199	61.9732	56.7093	52.549	59.046	61.5887	52.5587	55.6047	60.0418	52.3165	49.1687	50.739	56.8589
ENSMUSG00000044150	A830080D01Rik	5.89926	5.37423	4.96582	4.86131	7.58632	5.1821	6.44664	7.08785	5.21235	5.0402	5.30587	5.58322	5.59775	4.30468	4.99463	6.2646	6.57849	6.3714	7.35697	4.78828	5.17687	5.08866	5.68787
ENSMUSG00000036678	Aaas	2.68997	3.13139	2.55912	2.75763	2.40145	3.61931	3.26217	3.23796	2.24052	3.04999	3.0125	2.6265	2.7336	2.51782	3.12462	2.84557	2.50258	2.62092	2.47808	2.89505	2.89304	2.86975	2.49984
ENSMUSG00000021482	Aaed1	9.89021	11.9492	11.7727	9.8235	10.5738	8.32973	8.81451	7.97915	10.0641	9.54032	9.52172	9.47465	10.7448	6.75157	8.68531	11.4013	10.7573	10.0674	11.7711	10.4937	7.44951	12.3219	8.51116
ENSMUSG00000037257	Aagab	9.97481	12.1708	8.77593	10.6821	10.3192	8.00733	8.15223	8.78152	8.20942	8.65347	10.0236	8.06821	12.7366	8.17042	8.56347	9.41781	8.87551	10.1407	9.05868	9.57612	11.1605	10.9336	10.1132
ENSMUSG00000057230	Aak1	206.825	214.648	185.298	217.272	208.216	203.674	217.028	212.977	204.415	214.766	229.093	221.834	176.114	202.606	232.273	192.711	214.434	207.834	210.387	212.263	211.488	190.107	216.512
ENSMUSG00000035642	Aamdc	12.5991	8.86187	11.3274	8.68179	9.17013	9.62371	10.3673	8.67632	10.3086	6.95562	9.77679	8.59207	12.7976	7.62109	8.86923	11.2745	8.39121	9.60766	9.13525	8.81112	9.47896	12.9962	8.50471
ENSMUSG00000006299	Aamp	18.0474	14.6068	13.8817	18.1372	14.5709	18.8544	14.4071	15.3589	14.4842	12.8869	16.2187	12.3644	18.4774	12.8513	13.8861	13.0746	15.486	16.8339	12.4423	13.8176	16.6733	18.7198	14.6833
ENSMUSG00000027628	Aar2	7.1466	6.43647	6.67506	7.47899	7.67999	7.17911	7.24335	7.14338	7.09913	6.66532	6.97878	7.04292	8.17292	8.4308	6.50923	6.5991	7.03767	7.56937	5.61376	6.63901	8.95923	6.40057	7.9045
ENSMUSG00000031960	Aars	17.9149	17.3952	14.7638	17.9088	17.811	15.3796	14.6458	15.7552	14.7403	16.6191	17.8816	14.7497	16.9793	14.364	14.8602	13.0262	16.7951	18.2583	14.9501	14.3758	19.1922	16.4069	16.3456
ENSMUSG00000075528	Aarsd1	5.70668	1.74436	5.03641	7.80244	7.7872	6.49205	8.49992	8.57365	5.82671	7.32175	5.5994	6.42342	6.29227	7.44035	8.2617	10.42	7.62734	4.94855	3.98664	5.50176	6.8196	3.19008	6.68425
ENSMUSG00000025894	Aasdhppt	15.7392	16.0795	19.027	17.0284	17.1027	16.3318	14.3576	15.9087	17.6485	14.643	17.6839	14.2456	22.6157	17.1663	21.0403	16.6547	17.3162	18.3149	21.9826	16.2819	16.4832	19.1193	17.448
ENSMUSG00000018697	Aatf	5.84828	6.22981	5.54411	5.50193	5.69775	6.57512	6.88854	5.18138	5.79825	5.73957	5.91496	6.22875	5.34614	5.21253	5.84458	5.59324	6.70462	5.17561	6.80766	5.84691	4.84427	5.24857	6.88391
ENSMUSG00000025375	Aatk	14.16	11.3429	11.0949	13.4896	11.8127	14.2447	16.5834	13.4234	15.1409	17.4373	12.6218	13.8564	11.9341	11.9965	12.8331	12.5858	14.9226	14.2277	10.4494	15.415	15.3914	9.18377	12.7756
ENSMUSG00000057880	Abat	107.48	105.063	105.195	121.583	109.433	116.976	114.498	120.107	109.646	123.586	116.567	115.947	102.864	120.021	115.489	105.296	117.326	114.22	105.19	106.276	125.883	98.6325	112.664
ENSMUSG00000026944	Abca2	12.6703	14.7805	12.7012	13.5636	13.2421	16.5225	21.4552	14.0215	20.4587	19.4843	13.6528	16.0037	12.2635	18.4063	14.5378	15.7862	14.7157	12.5145	12.0789	19.2274	15.5392	10.5657	14.5267
ENSMUSG00000040584	Abcb1a	7.76975	6.44821	7.24158	3.80362	15.7486	6.33679	4.06156	9.8633	5.95636	5.6426	2.2133	8.76091	10.8917	2.27461	4.74839	6.9887	12.2981	9.1612	9.31608	7.42477	5.54404	7.95324	4.74519
ENSMUSG00000031333	Abcb7	18.0967	23.7847	21.8362	19.9531	21.6255	21.4875	29.9269	19.4931	29.3907	28.2341	23.559	27.6953	19.8128	21.4242	27.9862	27.8343	31.3236	25.086	25.151	31.5462	23.9655	24.5563	23.8092
ENSMUSG00000028973	Abcb8	7.53432	6.77031	7.06802	6.72632	5.96277	8.02488	9.00653	6.25245	8.24883	7.47022	6.0182	7.65346	7.48122	6.72366	7.33566	7.11303	6.42027	7.07481	5.31559	7.75548	7.33184	7.03902	6.43071
ENSMUSG00000022822	Abcc5	12.8958	17.6985	15.0768	13.2756	14.7674	14.785	19.0713	15.2296	16.8423	15.7515	14.736	15.8791	18.5737	17.6289	14.1959	18.9438	16.4239	14.8274	19.6301	18.5103	16.2868	19.399	13.6793
ENSMUSG00000030249	Abcc9	11.1754	15.418	12.1471	5.5219	15.2045	10.1092	11.7742	13.7111	12.2204	13.5362	5.01916	13.349	12.6636	10.1136	10.6995	9.63017	12.9291	6.7847	13.0664	13.5587	9.01488	10.9187	6.93123
ENSMUSG00000055782	Abcd2	15.7222	15.0942	17.6568	11.7492	13.254	14.2154	15.9663	14.2941	15.1643	15.2376	16.1183	13.996	12.0836	14.1196	13.46	13.9852	14.7889	12.6567	13.0946	14.4581	14.5225	12.6161	13.7728
ENSMUSG00000028127	Abcd3	17.7864	20.3654	19.8217	19.7987	20.6437	18.8127	17.8948	19.8458	18.6785	19.0646	19.3008	20.434	21.0486	17.6907	19.706	21.3327	21.1139	19.222	20.5866	19.8639	17.1786	18.007	19.4196
ENSMUSG00000058355	Abce1	31.0918	31.1361	32.1506	31.9779	35.7541	31.8246	30.2568	28.5966	29.3603	30.329	34.4168	30.5241	29.9252	27.1493	30.5448	32.1642	33.9736	34.1282	31.7681	27.134	29.3136	33.8859	32.2649
ENSMUSG00000038762	Abcf1	28.0334	27.2645	20.8944	26.4342	29.3594	32.5815	26.511	23.6397	21.588	22.4947	29.0994	25.5676	25.4982	23.9378	24.2317	18.5661	26.4649	28.275	19.7467	22.3507	24.3227	23.199	29.3284
ENSMUSG00000028953	Abcf2	18.7352	15.9752	19.7027	18.9516	17.2604	15.5492	16.0467	16.9552	14.4037	16.3235	18.5575	16.2778	16.9159	17.2134	16.1862	15.3586	15.8152	18.9909	15.5359	14.4647	17.4208	16.5367	20.1783
ENSMUSG00000003234	Abcf3	13.5302	11.8514	11.1832	12.334	12.2015	11.1053	10.8377	12.5651	10.326	10.4269	12.0134	10.2227	12.9436	9.52646	10.8247	10.1948	12.3188	12.801	12.1226	9.83896	12.4536	14.609	10.9138
ENSMUSG00000024030	Abcg1	19.7588	19.3712	20.3823	16.4232	14.1727	16.8719	19.221	15.1076	19.125	20.0125	18.62	18.3881	15.4995	16.8127	16.4675	14.4906	17.0559	17.1007	18.1325	20.605	13.9479	14.7791	17.9612
ENSMUSG00000032131	Abcg4	5.01396	5.50776	6.43601	6.48393	4.04374	5.85557	6.65396	5.24276	6.5267	7.29737	4.26503	6.56608	5.5777	6.67919	5.27071	7.1845	4.82118	5.32276	5.59217	5.50073	6.20033	4.7954	5.87919
ENSMUSG00000033157	Abhd10	10.3302	8.94381	10.447	9.62841	8.52841	8.80471	7.48906	9.48212	7.6464	7.61294	10.5905	7.90687	8.79781	8.02024	8.7134	9.43694	9.41439	8.86655	10.0106	9.3933	8.1308	11.7451	9.45878
ENSMUSG00000040532	Abhd11	5.68543	6.8441	7.09914	5.19962	4.90359	5.4836	5.4704	5.48275	6.56508	4.89927	4.45469	4.8762	6.84194	5.13024	3.56966	6.35859	4.94774	4.23987	4.56013	3.77723	5.47721	4.76581	4.61137
ENSMUSG00000032046	Abhd12	45.4136	42.8438	71.5766	46.2933	38.3049	53.3423	45.834	43.1187	60.8986	50.3196	47.6744	50.249	47.2077	71.4916	60.1269	49.4141	43.7819	46.0203	60.6818	44.425	42.3051	55.6325	49.0059
ENSMUSG00000040396	Abhd13	13.8456	18.0555	20.6249	14.878	15.1572	15.998	16.0642	14.5927	19.3853	17.4919	17.2544	17.0138	15.8759	15.8875	15.705	19.1055	19.9902	15.1479	18.2764	18.6855	14.7037	16.8869	14.6084
ENSMUSG00000042210	Abhd14a	5.63512	4.0757	4.42015	4.15376	4.1238	4.07519	6.06347	4.17136	5.33812	4.07086	3.49149	4.4648	5.4472	4.68042	4.78857	4.05798	4.08464	3.66142	4.74156	4.0414	3.92801	4.90488	4.39558
ENSMUSG00000007036	Abhd16a	5.45825	6.7057	5.80485	6.5793	6.76723	7.99233	10.304	5.02748	8.38811	6.55226	6.1048	6.73978	7.63103	10.1735	7.31393	6.45686	5.68037	6.62647	5.33225	6.89114	7.71069	7.4036	7.45217
ENSMUSG00000003346	Abhd17a	9.9765	7.1327	7.29589	8.28857	8.02188	8.81171	10.9375	7.66974	10.3372	7.72071	8.20205	7.48492	10.1813	11.6992	8.47793	8.25656	6.7628	7.6817	7.19358	7.44042	9.8131	11.1955	8.19692
ENSMUSG00000047368	Abhd17b	13.4748	12.3859	13.4571	12.1555	12.5389	14.337	9.63354	13.556	11.5154	12.1207	12.6464	11.2207	15.0518	13.668	15.1341	13.4163	14.3538	10.9341	17.8039	11.3643	15.1639	14.9826	14.6878
ENSMUSG00000038459	Abhd17c	18.1211	17.8083	20.2998	18.5531	17.7552	19.0467	15.6712	17.8301	19.9563	15.146	17.9974	17.2864	19.3997	17.5685	17.2517	16.789	18.4407	19.7734	17.8631	15.5203	19.2274	18.5169	17.6382
ENSMUSG00000037818	Abhd18	5.8201	6.19176	5.56182	4.30849	5.05645	5.37653	5.20644	5.57916	5.43262	5.85598	5.26128	5.75893	4.74691	4.8774	4.96783	6.92995	5.89195	5.10595	6.1787	6.20486	6.55207	6.38351	5.50959
ENSMUSG00000039202	Abhd2	134.257	121.321	139.892	123.823	145.572	130.349	144.737	128.889	147.285	163.234	122.871	154.024	127.836	159.926	141.075	135.84	150.974	126.841	137.796	166.966	118.263	123.978	135.187
ENSMUSG00000002475	Abhd3	2.42707	3.84076	2.48183	1.85279	2.21728	1.84836	3.59107	2.90715	3.05838	2.28756	2.51485	2.10506	2.57698	1.90611	1.67584	1.9919	3.07694	3.68674	2.82805	3.67935	2.95124	3.48514	1.9327
ENSMUSG00000040997	Abhd4	4.36021	3.68164	3.75388	3.13453	3.34292	3.74489	3.52825	4.33332	4.346	5.89039	3.51455	4.13983	3.40229	5.19488	4.94597	3.20536	3.97082	2.88462	4.74669	5.05919	5.32999	3.4897	3.42109
ENSMUSG00000032540	Abhd5	11.6247	11.8423	12.1522	10.7265	10.4205	9.13765	10.7845	11.1294	12.1915	10.7623	10.0664	10.6185	11.2531	9.92355	9.98609	12.029	11.9317	10.2523	12.7442	9.63742	12.2918	11.0812	10.2685
ENSMUSG00000025277	Abhd6	7.19328	7.32397	7.63615	5.86066	6.26976	6.04787	8.29237	5.52825	7.45203	7.27818	5.52436	6.9329	5.55182	6.67128	7.97039	5.28962	5.5917	5.45262	5.17731	6.59473	7.00895	7.19748	6.4348
ENSMUSG00000007950	Abhd8	18.8727	19.6657	16.5891	18.4747	17.6363	20.7748	22.7538	18.8518	20.7266	18.972	18.6206	15.6163	19.7042	19.653	20.8397	19.02	13.4295	16.2986	15.94	17.099	21.4371	18.2043	18.3259
ENSMUSG00000058835	Abi1	68.7851	58.9566	63.5122	66.8569	61.074	62.891	61.766	64.078	59.6841	60.7301	69.5327	61.567	60.5971	62.869	59.7995	59.8525	68.3052	61.4342	63.0804	62.2322	61.4191	56.4981	64.1304
ENSMUSG00000026782	Abi2	362.915	302.231	392.217	367.849	336.332	336.651	338.81	351.48	347.447	389.909	369.766	378.508	320.855	338.142	378.1	364.148	392.962	343.501	333.81	351.66	358.637	299.566	359.143
ENSMUSG00000035258	Abi3bp	5.13052	6.58136	6.35903	5.33182	6.30261	6.73269	7.55825	6.24039	8.42487	6.11966	6.35971	6.88139	6.35787	8.03393	8.25754	7.40059	6.6448	5.55404	6.07073	8.94899	7.08391	5.12885	7.9849
ENSMUSG00000026842	Abl1	20.4155	16.5209	14.8112	14.8644	16.0792	17.6551	20.3892	17.6462	17.8314	20.7128	16.6488	16.8071	16.3043	17.4189	17.1074	15.7197	16.9743	15.2246	17.192	20.1676	17.197	14.6772	16.9959
ENSMUSG00000026596	Abl2	31.3842	39.4417	28.025	34.7847	32.1106	29.9334	35.1066	35.5302	36.7	38.4047	30.2831	37.2349	26.8461	27.8462	28.7135	32.6987	37.1055	36.6028	32.6903	42.0404	33.381	28.2294	34.1412
ENSMUSG00000025085	Ablim1	12.1363	15.6195	12.9792	8.71271	22.2713	14.5744	10.6063	17.8175	13.8121	14.4702	6.94827	16.0339	19.0049	8.92797	9.72429	17.0243	18.0345	14.766	17.2056	14.3393	13.2036	13.5343	9.52802
ENSMUSG00000029095	Ablim2	195.212	155.75	155.189	176.258	191.509	205.585	181.735	169.601	170.349	175.333	177.052	170.225	162.386	178.901	180.643	151.054	154.179	156.228	151.939	155.824	167.512	140.03	178.394
ENSMUSG00000032735	Ablim3	8.52344	7.40475	6.84852	8.02102	6.48091	6.15918	7.9738	7.37973	7.66557	8.87126	6.83961	8.12654	7.77568	7.89315	6.4994	8.26453	7.61953	5.45214	6.24681	9.2308	8.26984	6.57014	6.06571
ENSMUSG00000017631	Abr	71.5018	88.622	66.4951	90.1277	73.378	71.716	72.1364	86.1193	76.17	87.3929	71.144	82.2088	65.1059	62.943	59.4884	80.205	78.4419	78.5902	63.0557	93.4809	71.8768	56.6997	74.9504
ENSMUSG00000078453	Abracl	5.93539	5.95196	7.69193	6.95422	6.29461	6.35125	5.58571	5.26526	6.35555	4.60865	5.96926	5.1596	9.17973	8.25701	6.29452	5.57911	5.93384	7.57037	9.52632	5.29152	4.99211	10.8534	6.68992
ENSMUSG00000030965	Abraxas2	11.0781	14.1658	12.5943	13.4565	12.6624	11.8723	11.9838	13.0399	11.489	12.9204	12.7801	12.8494	13.5055	13.7084	13.0546	13.1918	12.4566	13.2621	14.8678	12.3148	13.1725	13.0162	14.4164
ENSMUSG00000036376	Abt1	5.63634	5.34042	5.19749	4.25056	4.85389	4.83339	4.58945	4.39452	4.37394	4.12392	4.4922	3.65267	5.67364	5.25309	4.10444	4.29226	3.25079	4.46231	4.8654	3.48889	4.61984	6.21758	4.53703
ENSMUSG00000110040	AC034099.1	1.57824	3.60405	2.03542	2.87486	1.76691	2.13595	3.85632	1.85501	1.85501	1.85501	1.85501	1.85501	1.85501	1.959	1.49126	2.05976	1.94535	1.50305	0.837367	2.73058	1.92918	1.85501	1.85501
ENSMUSG00000113786	AC099934.7	3.12997	2.7612	3.86056	3.01423	2.32861	3.61352	1.59092	2.80366	2.99967	2.29084	2.87732	4.07366	2.49228	3.11021	2.27444	3.24025	2.53564	3.1103	3.07426	2.4765	2.89012	2.54112	2.97811
ENSMUSG00000110723	AC153912.1	5.18873	2.69494	4.39014	4.53664	4.45435	4.89234	3.94829	3.42682	2.97425	4.26194	4.30544	4.64982	3.52298	3.73408	5.23956	2.72226	4.18316	4.00288	4.23963	4.00354	2.14858	3.23156	4.11056
ENSMUSG00000036138	Acaa1a	5.65911	4.80511	3.74047	4.0218	6.83324	5.38323	4.35991	4.55941	4.83425	3.6508	4.61012	4.01315	6.91601	5.57036	4.99092	4.03181	4.32573	4.58755	4.72182	4.95606	4.88304	6.18617	5.09428
ENSMUSG00000036880	Acaa2	3.36351	3.64242	3.70696	3.43548	2.9412	3.322	2.97576	3.31582	3.23274	3.15037	4.36182	2.98695	4.31037	2.6538	3.15817	3.62453	4.2022	3.70839	3.1213	3.55371	4.33391	3.433	3.3959
ENSMUSG00000090150	Acad11	4.42202	4.99699	4.1057	3.74078	4.78883	3.77991	4.78073	4.40024	4.17973	4.49113	4.53677	4.4034	4.46571	4.79019	3.86588	4.11103	4.77402	4.36359	4.29304	4.6246	4.78875	4.51986	4.38217
ENSMUSG00000031969	Acad8	6.93142	6.61768	5.10765	6.96642	6.80133	6.03675	5.31935	6.57742	4.70493	5.95262	7.06807	6.24031	6.78326	5.38779	6.91572	5.76179	6.05745	5.48608	5.2718	6.32831	6.66316	6.45335	5.72288
ENSMUSG00000026003	Acadl	3.09893	3.16954	3.13933	3.37396	2.94524	1.64443	2.75458	3.33374	2.94159	2.87202	2.20662	2.78638	3.21592	2.07013	2.34608	4.01086	3.68842	2.2459	3.19897	3.15228	3.2707	3.87249	2.04988
ENSMUSG00000062908	Acadm	8.17282	11.9207	8.56436	9.69201	9.83906	9.34695	6.2814	9.34645	7.39792	7.62863	8.85671	7.20899	9.86987	8.72804	7.88909	8.17193	8.10398	9.28764	10.2495	8.74899	8.80671	11.9794	9.44789
ENSMUSG00000030861	Acadsb	17.8853	20.7418	20.5481	16.6699	17.9915	15.2707	17.0178	23.5148	19.3961	19.4976	17.3518	17.3478	19.0135	15.349	18.5558	22.9959	19.0099	18.3263	22.3398	21.6098	18.9633	19.3303	15.2234
ENSMUSG00000018574	Acadvl	4.27093	5.17897	3.81846	3.92281	4.67094	3.14445	5.18627	4.97429	5.45484	4.00188	3.70258	4.15736	4.88613	3.96971	3.78282	5.64829	4.2668	4.68765	5.96315	4.62483	5.24802	6.61204	3.4445
ENSMUSG00000049076	Acap2	25.0328	26.486	22.963	24.7025	26.5169	23.9927	29.2765	30.0082	28.2584	30.4186	26.6217	25.3062	21.3243	23.1588	22.9075	27.3579	29.7147	30.0908	27.1603	26.2771	30.4845	22.7851	24.5955
ENSMUSG00000029033	Acap3	24.3065	15.2349	16.0349	22.1083	18.9734	19.3246	20.5984	18.0528	17.4344	19.334	18.5661	18.6642	16.6524	16.6769	19.4561	16.1022	17.1479	17.3989	14.1854	16.2167	20.592	15.9965	20.603
ENSMUSG00000032047	Acat1	43.5255	49.5547	46.3066	53.9056	48.4179	44.9618	43.8488	45.3219	42.7738	41.165	47.6439	45.7444	50.594	48.5066	48.8785	41.0168	51.392	49.5483	48.5343	42.0914	47.6452	57.571	48.7466
ENSMUSG00000023832	Acat2	10.5556	11.8911	7.50351	9.82879	12.2032	9.773	7.95454	8.45746	8.55731	7.95226	9.90497	9.80762	12.4956	8.32805	9.51966	9.02443	7.87023	11.01	10.5138	9.96275	7.73987	11.2994	9.75929
ENSMUSG00000026499	Acbd3	14.9679	18.4764	15.2928	14.8981	17.1524	13.7952	15.457	17.1145	15.8649	15.9796	16.4162	15.0453	16.2342	13.8826	14.6578	13.0219	17.7079	14.9714	15.2269	14.8803	15.9792	10.8269	15.0097
ENSMUSG00000056938	Acbd4	3.75646	2.47792	2.75549	4.23205	3.05311	4.35735	2.73455	3.74392	3.55328	3.17303	3.46772	3.34767	3.52158	3.57947	4.47208	3.17394	3.49812	2.41968	3.26348	3.55426	4.02192	3.10406	2.82234
ENSMUSG00000026781	Acbd5	67.2973	76.901	74.0585	73.714	78.4142	68.7671	65.7778	66.2583	72.5092	81.8717	70.3778	75.3295	56.1384	56.5081	65.337	76.6955	86.2203	71.4659	66.8015	77.0751	61.7647	68.666	72.7279
ENSMUSG00000033701	Acbd6	17.9393	16.6351	19.2465	18.7718	19.0839	15.6347	15.2992	15.7633	18.0112	13.8396	19.021	15.2431	20.1615	16.0202	20.7461	16.5985	16.1544	17.9003	15.7748	13.9006	18.6101	22.0819	17.0741
ENSMUSG00000038000	Acd	8.54441	6.94395	7.46417	7.07815	6.36771	8.33616	7.5216	7.02205	6.58116	6.84521	7.49735	7.03116	8.27424	8.2192	7.18284	5.73221	6.23261	7.26168	5.88938	6.01054	8.62223	6.92789	7.79961
ENSMUSG00000038007	Acer2	16.6651	12.5441	15.0264	17.18	18.0657	16.8245	14.0442	17.0551	14.0231	15.8834	15.1658	16.9368	14.5479	15.1086	21.1138	14.278	16.4032	16.678	15.3181	15.0914	14.4934	14.5427	16.9813
ENSMUSG00000022185	Acin1	17.7919	14.0943	12.3666	14.6337	16.4365	14.5076	17.3995	17.5729	15.9968	16.6489	13.6056	16.7644	14.6239	14.1476	13.0731	12.4633	17.2161	16.9305	15.4605	15.1429	16.9514	10.8159	15.2106
ENSMUSG00000037872	Ackr1	6.83305	9.27111	8.91242	8.34209	6.79016	9.66593	9.8703	8.77183	11.0361	9.80737	8.87883	9.94626	7.65394	11.1076	9.67724	8.36394	8.66066	9.59222	7.15212	11.1684	10.6355	7.90023	8.28468
ENSMUSG00000020917	Acly	37.6301	36.5237	28.3526	35.295	40.2354	33.9847	44.6542	35.8952	32.2727	34.8036	38.5434	32.4145	39.9716	29.9035	33.3807	33.4414	38.3562	38.6868	30.948	31.7492	36.6444	35.9028	33.3699
ENSMUSG00000022477	Aco2	86.4293	70.4148	73.9176	78.3118	80.3701	90.7682	87.8298	81.1336	84.268	87.8717	80.9457	85.6928	75.8078	87.1662	91.3136	76.1909	80.5618	77.7113	69.7793	78.5379	87.5741	73.218	83.8345
ENSMUSG00000006717	Acot13	27.4347	29.7207	27.6667	28.7558	28.624	27.9503	28.8169	28.6519	27.6324	22.7744	28.5348	23.5419	27.2338	28.5227	27.5333	24.3762	23.3108	26.8941	21.9475	22.6077	27.0684	32.7754	25.0508
ENSMUSG00000021226	Acot2	3.33269	2.84173	2.53125	3.32496	4.46946	2.93824	3.37726	3.6484	3.58338	3.47872	3.69351	3.19688	2.50999	2.8406	4.70964	3.42262	3.11631	3.71088	3.47479	3.50942	4.29335	3.38346	3.69684
ENSMUSG00000028937	Acot7	24.0335	26.7954	22.1901	29.8814	28.3452	29.1568	27.8464	24.7117	24.2561	22.8886	28.7052	22.891	31.4411	30.6649	26.1689	28.643	23.0793	29.7652	21.3794	25.8408	31.6153	36.6757	30.3084
ENSMUSG00000025287	Acot9	4.21031	2.85325	3.94634	4.3574	3.99753	4.37132	2.91946	2.986	3.28148	2.87721	3.41851	3.63193	4.30379	3.63506	3.9505	3.11966	3.84499	4.11459	3.66292	2.87002	2.98726	4.84774	4.29707
ENSMUSG00000020777	Acox1	49.9073	58.4469	55.9263	56.3576	48.0837	53.8497	49.8779	51.9525	52.2305	50.8491	54.4589	50.5556	60.2424	53.2475	55.8015	56.397	48.1582	55.7993	49.8961	51.7902	58.4307	62.5593	49.408
ENSMUSG00000044573	Acp1	59.6683	58.3422	69.6852	65.9658	58.584	61.4724	58.0379	59.3661	55.824	51.0284	63.4054	57.0055	65.5865	65.2641	63.3643	50.5806	63.9761	62.8745	60.4757	56.2681	54.8414	74.8623	58.594
ENSMUSG00000002103	Acp2	17.637	17.6479	18.4524	14.201	12.481	16.3388	16.8424	14.6017	19.4792	18.2585	14.5332	15.8508	16.3695	14.9686	17.9269	15.1666	13.2424	13.3825	14.9822	18.4795	14.8537	11.7423	14.6571
ENSMUSG00000032281	Acsbg1	5.13353	2.63974	2.90138	2.55258	3.97059	3.00805	4.32767	4.65788	4.55453	4.68848	3.32031	3.33217	3.30427	4.09885	2.96782	3.6226	5.31194	3.23418	3.57017	4.65031	6.48132	4.72136	2.46695
ENSMUSG00000018796	Acsl1	16.1382	24.3122	18.3185	23.0159	21.7979	22.7512	21.001	19.7646	21.2771	23.8734	21.7483	22.0993	19.0005	20.4589	22.199	19.4886	21.5542	19.4386	18.8001	21.992	18.7327	15.6905	20.3166
ENSMUSG00000032883	Acsl3	27.3377	34.4328	32.2096	26.0765	32.8001	28.8908	34.1959	29.5111	34.178	33.9449	27.8661	30.9243	35.3951	31.6476	28.8782	34.6475	35.1905	35.6343	37.9531	39.2733	32.2567	38.9878	28.2813
ENSMUSG00000031278	Acsl4	13.1084	16.8843	18.1612	14.0894	15.2167	16.1693	18.7269	13.42	19.1855	18.8454	17.7854	17.5202	16.3255	16.7554	18.5581	17.2614	19.5026	20.1155	21.1448	20.7063	15.8021	15.6627	19.1583
ENSMUSG00000024981	Acsl5	9.14883	13.991	9.76139	8.27617	10.4806	12.1454	11.7009	9.11673	10.9738	9.45525	8.64113	9.92471	11.8013	9.88821	7.89566	10.1711	10.5094	10.9454	10.8958	11.945	7.79722	13.4939	9.22844
ENSMUSG00000020333	Acsl6	26.6656	29.848	28.5852	26.7499	26.9612	23.2312	33.288	24.5973	32.8805	31.5165	25.8647	31.6145	29.2402	27.6726	26.4248	32.5125	33.674	26.7787	31.2963	38.7823	27.5901	31.2989	24.6609
ENSMUSG00000029580	Actb	570.627	391.023	541.138	513.736	513.358	527.839	429.336	464.08	407.379	431.271	557.174	435.094	577.587	497.845	543.026	413.064	465.209	502.278	467.549	369.157	486.946	515.966	539.914
ENSMUSG00000062825	Actg1	210.462	207.611	195.98	224.841	222.969	227.963	205.887	198.755	185.541	195.973	235.64	193.67	242.271	229.604	222.636	178.518	182.076	229.946	180.743	175.029	223.689	221.927	213.026
ENSMUSG00000027671	Actl6a	3.7855	3.31542	3.79922	3.22941	4.16538	3.05967	3.25049	4.16789	2.91967	3.62673	3.69815	2.98639	3.84832	4.16883	3.79442	3.92336	2.90023	3.20401	4.30408	2.7022	3.82475	3.26357	4.25168
ENSMUSG00000029712	Actl6b	15.1753	14.3702	14.9621	17.0642	12.0243	14.7044	12.7717	13.888	12.56	13.1699	13.8119	16.1477	12.7678	11.1351	14.7611	14.3408	11.3573	14.0472	13.1195	11.8663	13.1994	11.3738	16.7361
ENSMUSG00000015143	Actn1	21.9426	14.3428	16.1239	23.2752	26.0101	22.6973	19.9719	18.747	16.729	19.2176	22.563	22.9828	18.5794	14.9085	22.7337	19.8924	23.3259	24.4617	19.7216	16.0512	18.7715	16.3627	25.169
ENSMUSG00000052374	Actn2	13.2583	10.3856	10.7879	13.6991	14.2356	12.2975	14.764	12.5993	13.5811	14.1843	13.3244	13.1925	10.2839	10.0069	14.1001	13.9096	14.2304	14.4019	13.3886	11.0989	14.3987	12.1983	14.696
ENSMUSG00000054808	Actn4	13.3685	8.89037	9.69326	11.3995	16.639	13.5456	10.1705	12.3669	11.5103	14.7418	10.3529	11.824	11.0531	10.994	10.3659	9.91298	12.8901	15.7286	12.1759	11.8919	10.3732	8.72053	13.7416
ENSMUSG00000021076	Actr10	76.695	77.1598	77.5624	74.8969	65.5744	66.456	70.5291	66.943	64.4599	66.0932	75.1059	69.9096	74.0239	64.4872	78.6932	69.1048	70.1527	67.7413	71.0899	66.6113	63.5611	78.9081	74.0989
ENSMUSG00000025228	Actr1a	30.8883	32.0717	30.4775	33.866	28.5169	30.7058	30.4296	32.0664	27.6344	28.5056	31.7163	28.2541	32.0953	28.6199	28.9149	28.4301	28.9047	32.1604	28.7507	27.3244	31.7601	31.0462	31.6145
ENSMUSG00000037351	Actr1b	93.0508	86.6193	82.7138	101.085	90.1111	94.9718	88.9589	88.8393	80.8295	84.3512	86.9343	82.9583	83.1167	82.8661	92.6812	81.9105	83.6786	78.238	72.136	83.3364	97.1461	85.1976	96.4798
ENSMUSG00000020152	Actr2	223.543	218.178	233.587	251.052	249.21	213.646	200.455	217.416	209.725	212.339	254.337	209.917	241.59	205.658	260.898	218.757	260.326	280.919	224.964	223.739	224.374	313.414	227.679
ENSMUSG00000026341	Actr3	195.184	210.236	230.543	233.873	231.474	189.96	192.609	199.441	194.376	189.886	228.198	209.91	203.478	184.736	217.921	217.227	239.066	234.785	213.14	211.387	196.391	263.233	219.597
ENSMUSG00000056367	Actr3b	56.9465	57.4553	55.277	54.5644	53.1838	57.3338	58.6103	52.8321	51.8417	46.4349	59.3551	50.4565	67.6639	58.912	54.7786	46.1024	50.6911	58.9443	54.6328	47.2075	55.7741	56.613	53.0441
ENSMUSG00000019948	Actr6	9.00445	8.20639	9.14652	8.08893	8.29516	8.84063	9.08778	7.51492	8.94331	8.14911	8.39969	6.50661	9.73021	7.05234	9.08615	8.55275	7.5446	9.95614	9.26341	7.28206	7.59031	10.1128	8.05245
ENSMUSG00000015971	Actr8	15.9586	18.7364	17.1913	17.5052	16.4355	16.0088	16.594	16.8131	15.1121	15.0265	17.1304	15.5398	17.7406	17.9344	15.9238	15.1305	14.6312	18.4127	17.8004	14.4591	16.6778	19.86	16.6895
ENSMUSG00000026836	Acvr1	10.0374	9.11113	12.5422	9.10764	11.4381	10.3894	12.6235	10.6735	13.2438	13.2471	10.3032	12.245	8.96958	12.4567	13.3399	10.7251	11.8727	10.6337	11.0521	13.1039	10.5585	9.10706	11.7935
ENSMUSG00000000532	Acvr1b	40.3421	50.2642	50.4592	47.8483	39.6944	52.3917	66.7437	43.5784	60.3475	59.3421	48.4177	53.0794	42.1865	55.3468	51.5184	42.9101	57.0394	43.7158	39.2117	62.2315	45.6811	39.0128	43.1581
ENSMUSG00000026834	Acvr1c	41.2771	57.9887	57.534	50.3348	46.1724	47.8447	63.0145	45.0744	66.5391	63.0053	63.7941	51.9906	43.9956	46.205	56.4494	66.5674	61.7463	48.7292	44.7067	76.1124	48.514	46.9016	47.1593
ENSMUSG00000052155	Acvr2a	21.1585	26.7942	23.1347	21.5045	22.7055	20.5763	27.4134	22.2224	28.8773	28.8586	20.4	26.1901	19.8364	21.9238	18.7982	24.0731	28.9154	22.3259	22.8707	30.9886	18.9995	19.4211	18.6621
ENSMUSG00000000530	Acvrl1	3.84557	4.31	4.18877	3.29393	4.77558	3.65262	4.59861	3.61253	4.07216	3.84761	3.19138	3.50154	5.46314	3.87405	2.4266	2.84517	4.61678	3.9838	2.79527	3.35676	3.44321	3.45213	2.85947
ENSMUSG00000023262	Acy1	3.3008	5.77286	4.07715	4.87346	4.78069	5.62045	4.20065	4.27945	5.06663	3.08491	4.45125	3.71886	5.23324	4.5318	4.56806	3.63888	4.27221	3.93859	3.04192	2.85502	4.62566	5.49971	3.65962
ENSMUSG00000008822	Acyp1	21.4446	22.8036	32.6761	22.0685	19.3863	25.0862	17.7053	19.1822	20.8721	16.3956	26.999	16.7571	28.6131	22.4617	21.4735	20.0736	20.8202	22.3915	25.257	20.0746	18.0451	32.8841	18.0431
ENSMUSG00000060923	Acyp2	15.8636	14.7603	17.3808	14.5645	15.2736	14.1442	13.504	13.8548	13.2578	11.6045	14.4559	12.8289	16.8174	12.614	15.3339	15.024	15.0436	14.097	15.4912	13.653	12.9282	21.1418	14.5609
ENSMUSG00000054693	Adam10	12.1445	14.8287	15.4233	11.5899	12.5102	14.2755	14.1091	14.6649	17.2914	17.1785	11.5192	15.4774	14.0005	11.567	12.3947	15.7776	18.1495	13.7126	13.7043	20.5725	13.2605	11.8661	10.5266
ENSMUSG00000011256	Adam19	6.08127	5.90212	5.51863	7.36559	6.33024	8.80354	8.75107	6.0728	9.03774	9.2635	7.20846	8.25488	5.86084	9.03218	8.51085	8.42434	10.7119	6.78652	7.83886	11.3303	7.79635	7.60913	9.76167
ENSMUSG00000040537	Adam22	106.753	148.867	134.322	117.958	119.409	122.132	178.947	115.021	172.841	171.97	126.603	149.694	104.249	146.524	123.544	155.656	145.838	113.022	113.495	198.23	125.254	113.991	120.86
ENSMUSG00000025964	Adam23	122.854	100.656	126.256	105.389	94.1393	121.17	131.135	100.677	138.399	144.637	112.453	130.539	98.86	142.2	126.896	109.998	126.836	96.7287	108.772	160.564	117.846	100.353	112.522
ENSMUSG00000031555	Adam9	5.83408	8.49421	7.22141	7.11347	7.86141	7.69259	7.94151	6.71178	10.5954	8.50078	6.99241	7.51861	6.91264	7.71871	7.38474	7.94591	7.73848	7.54265	6.3597	11.2588	7.31177	6.63852	6.72904
ENSMUSG00000043635	Adamts3	10.8548	14.8879	14.9492	11.9442	12.0487	16.591	14.2546	12.1195	17.9232	18.2605	14.3358	14.8266	11.3019	17.0233	14.3715	16.0825	13.2776	12.7937	14.7561	18.9145	12.1182	10.2249	15.1012
ENSMUSG00000056413	Adap1	17.3557	14.9566	12.6256	16.9571	14.1493	15.0161	19.145	15.3079	13.7779	16.0537	15.9547	14.2004	13.5448	13.8461	15.7041	13.8198	10.9962	14.2759	12.0056	14.311	15.2705	12.7148	16.0647
ENSMUSG00000020709	Adap2	3.05797	3.94341	3.06869	3.19523	3.20872	2.4327	4.05312	3.04503	3.12332	4.10747	1.85203	4.10677	2.45087	2.85453	3.14156	2.82273	3.61508	2.0178	3.93025	2.40699	2.78041	2.69795	3.33745
ENSMUSG00000027951	Adar	31.8001	33.5096	30.269	38.925	33.4812	30.6495	30.285	35.3315	28.837	34.7757	34.8958	35.8827	30.269	32.2013	29.7225	35.8267	29.428	35.9357	31.319	29.0029	36.9392	25.8842	39.8701
ENSMUSG00000020262	Adarb1	48.4336	47.0245	44.6269	41.4771	36.9736	40.6434	38.0485	43.5654	46.1417	49.6971	39.3763	43.6128	41.9684	39.8407	37.8761	45.3355	39.4024	37.3503	42.7181	44.3037	48.9649	34.8139	39.9675
ENSMUSG00000019808	Adat2	2.34306	2.22915	2.25788	1.80157	1.95068	2.04459	2.65637	1.65314	1.60261	2.15566	1.89674	2.14948	1.84587	1.96521	1.17732	2.01875	1.73709	1.90317	1.54065	1.493	1.72549	1.95326	1.88488
ENSMUSG00000021044	Adck1	6.2543	7.67913	6.72949	6.33257	5.59717	6.37285	6.63946	5.47935	6.70228	5.71484	6.2246	5.71545	7.4019	5.80532	6.61105	5.26013	5.23054	7.3785	6.13662	5.97521	5.94712	7.80249	6.03194
ENSMUSG00000020431	Adcy1	67.1413	65.4596	59.8173	65.7674	57.8734	65.4536	76.7905	57.5789	86.6268	90.0641	65.0608	74.8468	56.0995	61.6311	80.9095	70.4103	70.6797	51.8398	52.9965	88.3847	73.5647	53.3483	56.8795
ENSMUSG00000020654	Adcy3	8.92814	9.87917	10.7329	8.82231	9.25902	9.7421	12.482	8.43648	13.8651	12.1772	10.4522	11.2132	10.3565	13.2149	10.2406	12.5821	11.6094	9.79311	11.672	12.8293	12.9469	10.6398	11.0249
ENSMUSG00000022840	Adcy5	296.869	359.802	377.339	324.205	275.138	363.027	403.526	284.494	405.919	380.936	348.066	360.836	332.488	391.914	363.719	351.085	324.794	311.68	305.585	386.627	320.328	309.429	333.032
ENSMUSG00000005580	Adcy9	8.14433	8.68345	9.07587	7.64825	7.40249	8.34259	9.25973	8.49333	10.2933	10.904	7.74084	9.11512	6.74638	10.9144	5.45437	8.26518	8.60507	8.43611	6.74734	10.2357	9.32148	5.61562	8.88605
ENSMUSG00000029778	Adcyap1r1	13.5787	18.5572	12.5909	12.6964	14.2683	13.583	15.4123	14.9966	16.4404	17.6855	11.9883	14.6585	11.8614	13.5561	9.60873	15.1635	10.911	14.8507	12.025	19.1964	12.1906	9.98769	11.0975
ENSMUSG00000029106	Add1	104.048	92.2522	104.427	103.477	95.0848	98.07	97.7308	104.634	94.7645	101.541	111.128	96.747	92.0452	91.8169	95.39	100.092	105.01	99.5613	95.7334	86.7329	98.2453	90.5133	100.774
ENSMUSG00000030000	Add2	124.515	115.607	112.186	131.927	116.902	133.891	113.502	122.617	113.633	131.568	124.256	125.009	100.694	104.57	131.519	114.188	119.393	115.978	97.0646	115.31	122.333	103.508	122.105
ENSMUSG00000025026	Add3	26.5627	31.1611	28.9073	30.1214	35.2398	26.8806	27.9142	29.7561	25.6191	28.9921	34.4637	31.5429	27.0647	27.3042	30.3048	32.1472	33.187	33.9134	36.7797	28.461	28.044	30.502	36.044
ENSMUSG00000034730	Adgrb1	41.4483	35.1833	39.1832	39.0672	37.7218	48.5528	57.1119	36.6245	49.1975	48.5033	42.8625	46.1945	33.3085	50.8688	45.0684	38.9387	37.9229	31.3165	29.9403	49.5792	38.4018	26.9933	42.447
ENSMUSG00000028782	Adgrb2	14.3629	12.8116	19.4243	16.1151	13.075	19.1406	20.3132	14.1324	21.9278	21.144	17.3529	18.4894	14.3071	19.6232	18.5019	18.1288	18.0255	16.5851	15.7997	20.4983	16.6832	12.7217	18.5533
ENSMUSG00000033569	Adgrb3	53.4675	77.3367	74.2793	54.7623	68.0471	66.3908	79.4817	59.8815	83.0456	75.2723	68.7378	79.0062	61.952	73.9251	63.1608	78.405	74.6541	65.8544	80.8531	82.4226	58.3285	63.7885	61.2724
ENSMUSG00000002885	Adgre5	5.09482	2.79727	3.64708	1.94367	6.86758	4.5457	3.62119	5.07043	3.95173	3.52188	1.51393	4.1327	5.25925	1.77657	2.61148	4.02786	6.49364	3.37134	3.80436	3.75836	2.88586	4.02251	2.3567
ENSMUSG00000056492	Adgrf5	26.4613	17.4854	22.0759	9.50656	40.0126	21.2482	12.1285	23.2719	17.9996	20.9349	5.55214	25.5954	36.5246	6.35663	14.8487	22.0044	34.5127	24.3653	27.3233	21.6675	15.0345	26.6557	11.9543
ENSMUSG00000013033	Adgrl1	156.481	172.457	173.971	171.298	153.714	189.815	233.699	162.536	223.269	229.573	163.283	206.268	140.889	197.326	184.381	180.52	176.601	150.796	121.99	235.964	181.766	123.372	171.706
ENSMUSG00000028184	Adgrl2	37.0735	43.7085	41.9714	37.2802	38.0934	40.6074	44.7791	35.9309	45.982	47.6207	36.3468	43.682	35.5378	42.7667	40.3329	37.2973	41.9634	30.0356	33.0188	46.4614	35.1973	34.1886	32.9792
ENSMUSG00000037605	Adgrl3	56.4774	68.4514	86.4073	63.2683	55.63	64.8455	68.3604	66.7059	83.9689	84.7531	61.6391	81.5958	59.6662	90.1452	72.7906	75.846	75.7874	62.4981	86.9189	83.7639	61.2238	60.4116	69.1502
ENSMUSG00000039167	Adgrl4	12.1249	6.10688	7.34374	4.10619	18.3101	9.04619	4.95315	10.0599	5.94933	7.10031	3.07573	11.11	12.2889	2.96681	5.72598	8.20989	13.8459	7.35726	10.5624	8.17496	5.64316	9.51424	4.44471
ENSMUSG00000028138	Adh5	12.9085	12.3163	15.0372	13.0728	13.947	13.5169	13.2843	12.5922	12.4861	12.239	14.9965	12.2253	15.6704	17.1195	12.9599	13.1592	13.4223	15.2434	14.8041	10.9158	14.1021	18.2336	12.8399
ENSMUSG00000020629	Adi1	20.7512	17.6039	16.1858	19.9702	21.9737	17.4304	21.1082	19.8598	18.4244	18.3008	20.4268	18.8903	14.6231	15.2526	15.6694	21.1436	16.4021	20.7588	15.8371	14.7623	20.1642	16.8335	17.7978
ENSMUSG00000026457	Adipor1	30.7923	25.7456	28.3881	24.798	22.3783	25.793	27.4747	26.3042	25.6243	27.5157	23.418	28.3583	21.886	23.6934	26.3537	24.4041	23.2315	22.0739	21.5267	25.7272	26.0048	21.6227	27.1557
ENSMUSG00000051149	Adnp	16.864	21.678	12.4117	28.3104	17.7347	18.9596	27.2768	27.9173	12.656	33.6736	16.1618	27.8465	10.7601	20.4722	18.2382	18.8106	19.4736	22.8778	25.2219	17.0131	16.1828	12.3694	23.2736
ENSMUSG00000053950	Adnp2	14.684	17.4328	13.753	15.8287	16.3696	12.8847	19.2716	15.4978	16.0925	16.3771	16.8809	15.9176	16.7845	16.8876	15.8885	17.2614	13.1378	17.5094	16.6884	18.143	16.3655	16.3565	14.8252
ENSMUSG00000057134	Ado	25.8033	23.5015	25.3869	26.4567	27.8094	23.5635	24.7084	26.4356	24.6736	25.1241	27.6115	22.6404	25.3193	23.5241	23.3625	26.9263	28.0277	28.4094	24.7944	23.5184	26.0689	29.3964	24.5565
ENSMUSG00000042429	Adora1	60.7115	66.1816	66.1703	65.7118	53.6194	68.4422	81.8707	65.055	81.9676	79.5449	58.3435	75.9672	57.4541	71.6562	72.1936	62.6614	73.7636	59.7767	57.3726	84.4163	64.8592	56.0332	61.0505
ENSMUSG00000020178	Adora2a	226.322	211.355	255.531	227.85	186.358	250.597	241.314	200.045	231.155	236.659	226.444	230.528	201.201	215.087	222.033	200.27	215.743	162.676	183.588	193.94	200.32	169.435	206.883
ENSMUSG00000002844	Adprh	9.1556	9.74678	9.71914	9.2368	7.65808	9.44016	8.06603	7.84249	7.28015	7.73121	9.87166	7.85852	10.3985	8.49756	8.86098	7.25205	7.67045	8.46818	8.34183	7.82756	8.17318	9.85894	8.37064
ENSMUSG00000042558	Adprhl2	2.22046	2.62994	2.111	3.34194	2.50678	3.06244	2.51441	2.86582	2.95225	2.22319	3.22433	2.17639	3.13623	3.25832	2.44252	3.46242	1.95007	2.84299	1.85991	2.86524	4.08875	2.74447	2.33401
ENSMUSG00000020910	Adprm	4.94112	5.63903	4.21751	4.7147	4.03721	5.14478	5.99083	5.05578	5.06403	4.05945	4.53611	5.0849	6.17466	5.32037	5.61436	4.94616	3.81765	5.40414	6.11542	5.20549	4.8023	5.78479	5.02217
ENSMUSG00000045318	Adra2c	6.81408	7.73179	5.96617	6.93869	6.57948	6.13893	7.3195	6.47704	7.68838	5.95218	6.75754	5.42248	7.54418	7.61636	7.06437	5.41538	6.39901	6.09523	5.38761	7.1626	7.11568	9.58788	5.46744
ENSMUSG00000035283	Adrb1	4.38904	3.00671	3.81262	3.64764	2.64744	4.02961	3.21513	3.88037	3.88856	3.87333	3.60386	3.37194	2.55882	3.14906	2.3546	3.67205	3.88077	3.18109	3.09685	3.95095	3.44677	2.78932	2.92504
ENSMUSG00000039041	Adrm1	12.7699	11.4134	13.5429	12.0191	13.2366	9.56075	11.8126	10.5564	11.0103	9.56323	12.3085	10.0693	15.4534	14.2986	11.3105	10.0481	9.63291	11.1379	12.5611	8.36917	10.9808	13.4344	11.7199
ENSMUSG00000015961	Adss	70.2408	54.2059	72.0437	61.9058	57.3347	63.6112	60.8012	61.5418	57.0592	57.6346	65.8315	60.0798	69.4942	62.4638	59.4183	57.9253	67.1153	71.3355	66.2033	59.7246	54.8402	72.8152	57.6357
ENSMUSG00000030232	Aebp2	65.2402	73.5528	75.203	63.7245	68.6751	60.301	62.5505	65.5028	67.3361	77.8629	67.5138	64.5689	67.0583	61.6976	65.5149	69.6312	75.7942	71.344	70.3434	67.8457	68.9029	73.6071	63.4262
ENSMUSG00000054452	Aes	48.1085	38.701	44.1439	45.9524	39.5202	43.1382	44.8281	43.2483	41.7719	43.9181	41.9642	43.4513	46.785	47.4902	44.0115	40.4203	37.843	38.4993	42.2227	36.3439	43.4316	42.7894	39.8028
ENSMUSG00000029094	Afap1	10.7581	9.13763	11.5972	9.77065	11.9513	8.60724	12.2018	13.8697	11.3394	13.2091	8.82974	11.5107	8.73908	12.564	13.3171	10.3326	13.4402	10.4501	12.3248	10.1151	14.4867	9.95801	13.485
ENSMUSG00000068036	Afdn	29.7258	33.0578	28.0526	30.2173	38.5808	32.2846	29.4573	32.9236	26.3174	30.0341	33.7503	33.4783	29.2489	27.3228	31.179	30.216	30.9065	36.4591	34.1279	30.5833	29.8324	27.2091	36.3916
ENSMUSG00000029313	Aff1	19.8962	18.9674	20.0336	18.5119	23.0806	19.1439	25.1245	24.6051	22.4071	22.8418	20.5206	24.6178	19.7911	20.8097	25.2304	19.995	26.5601	24.0883	23.3198	22.0932	26.0781	20.1589	21.7738
ENSMUSG00000037138	Aff3	95.248	69.6603	72.8945	87.3664	95.0233	97.959	80.4683	83.9772	78.3131	78.0353	94.3962	94.5523	66.8888	85.6997	103.254	71.2256	82.1419	81.5871	76.3932	70.6465	76.4548	69.8115	97.5888
ENSMUSG00000049470	Aff4	185.36	233.656	194.798	215.061	237.696	192.815	206.149	215.806	181.345	209.471	215.155	218.282	182.476	187.936	199.14	201.904	212.155	229.961	208.376	203.123	200.775	178.856	244.151
ENSMUSG00000038302	Afg1l	3.78673	4.7338	3.60526	4.13328	4.70676	2.92583	5.27129	4.2141	3.89154	4.2657	4.04843	3.77085	4.42091	3.12788	4.68478	4.12158	3.78027	4.32964	3.61142	4.53615	4.10675	3.92895	4.07928
ENSMUSG00000031967	Afg3l1	4.73196	5.48246	3.91836	5.17605	4.39772	5.89621	5.92027	4.54858	4.08448	5.2759	4.60149	4.74457	4.84526	3.47351	4.3366	5.8244	4.4536	5.12826	4.2052	4.51154	4.45075	4.83272	5.46985
ENSMUSG00000024527	Afg3l2	29.4483	33.5413	28.1818	33.8866	32.2672	33.2474	33.4133	27.3074	28.3079	28.3526	36.0722	28.8001	26.6621	26.6729	24.5645	31.241	34.5061	27.3812	21.9619	28.6066	28.9995	28.4631	33.0406
ENSMUSG00000049659	Aftph	49.2598	53.4891	55.3186	41.4927	44.1204	41.268	48.101	50.3718	50.4714	49.4374	45.8648	47.8736	45.3606	42.7161	43.8954	50.8233	49.4363	55.6834	49.6824	50.0039	51.7578	55.3116	44.8584
ENSMUSG00000055013	Agap1	88.2967	93.6431	82.508	94.3798	77.1577	79.1034	93.018	92.5945	92.5623	104.122	82.878	94.6455	75.3536	79.3287	80.687	88.1589	90.0715	78.5038	75.8417	92.7341	91.8267	66.3413	82.1641
ENSMUSG00000025422	Agap2	259.359	201.716	218.591	283.317	255.181	253.46	330.241	254.192	282.902	300.446	248.765	275.76	255.014	271.188	262.422	256.573	274.842	249.011	207.48	259.777	252.338	188.011	262.941
ENSMUSG00000023353	Agap3	49.9013	34.693	38.6566	45.9979	35.1591	39.5372	38.267	38.9397	39.7468	44.1938	40.027	37.0707	38.8243	41.3878	41.5882	36.8707	34.1763	34.1994	34.2472	37.4256	47.5099	38.1856	37.5784
ENSMUSG00000026159	Agfg1	47.3527	50.964	50.1228	44.8941	54.5083	41.1329	44.2792	48.235	42.4184	46.4632	53.7542	48.6551	47.3068	38.9674	43.2115	49.0626	55.5259	51.8111	52.6269	46.0903	44.5772	44.7012	47.2465
ENSMUSG00000029722	Agfg2	19.5786	18.5473	19.871	21.463	17.9668	23.1911	16.9058	19.3627	16.077	19.2822	21.5785	18.6689	16.535	20.7648	21.797	15.1059	16.3082	16.5188	17.3752	16.2661	18.3333	15.104	22.5115
ENSMUSG00000021681	Aggf1	43.3517	45.7839	42.6363	45.7091	49.8035	49.8659	46.2725	41.5474	48.2158	46.4395	41.3302	48.3109	46.3677	46.8795	49.8975	44.9733	45.3213	40.4421	41.9621	40.8726	46.4	39.326	50.2644
ENSMUSG00000029916	Agk	9.59447	9.80517	9.533	8.11313	8.6164	10.6537	7.01401	8.42314	7.8554	6.76451	8.22991	8.36085	9.91152	8.37424	6.92771	8.39171	8.37223	7.81893	10.3421	7.91764	6.57927	10.4436	8.10652
ENSMUSG00000041530	Ago1	27.707	29.1813	30.2315	27.6532	27.2928	30.3695	32.5837	33.5744	32.9396	35.0845	27.1778	31.3707	29.1663	35.0489	28.0885	32.3738	32.4592	33.8998	31.5112	34.6671	32.3914	30.1044	30.747
ENSMUSG00000036698	Ago2	93.6005	100.755	96.0647	106.903	117.908	96.3677	108.852	125.546	113.162	131.747	111.583	122.87	83.1157	95.8707	122.796	118.873	127.315	128.844	118.375	126.855	113.282	88.0464	119.41
ENSMUSG00000028842	Ago3	34.6667	34.2125	30.6269	26.1388	41.0105	31.3428	34.331	38.37	35.7859	39.3857	31.1895	33.8731	27.2339	25.3588	33.6122	36.0297	40.2277	34.9431	41.2644	36.566	30.9258	32.0503	31.3214
ENSMUSG00000042500	Ago4	13.6461	10.7473	10.3643	12.6812	17.3344	13.6078	12.0715	12.7649	11.7571	11.6214	13.3648	13.2741	10.0635	9.72237	13.2151	13.3539	15.5544	13.8597	13.0227	11.8361	12.7694	14.8994	14.7813
ENSMUSG00000034254	Agpat1	32.4762	22.6217	31.0911	29.4186	27.8048	31.7909	32.7247	24.2142	33.0204	31.4951	30.2581	27.2873	27.7435	34.0646	28.8626	27.5174	26.852	23.8678	21.3218	30.6671	27.3389	25.2719	27.4082
ENSMUSG00000001211	Agpat3	32.5307	38.4822	34.5904	35.4303	30.8982	43	42.9682	34.3286	45.3259	42.9785	36.3883	37.907	32.7205	38.2126	40.3513	37.8837	38.8225	32.0655	30.2294	45.0744	42.0806	35.7537	32.995
ENSMUSG00000023827	Agpat4	3.37123	4.11911	2.34637	3.66399	3.09329	2.74593	4.39855	3.38036	3.68392	3.31827	2.82909	3.15166	4.41737	2.12417	2.44505	4.0805	4.09891	2.87159	2.15653	4.50989	4.38934	4.23568	1.76419
ENSMUSG00000031467	Agpat5	19.7301	18.2508	21.0385	18.2211	15.5417	20.0989	19.5378	18.3115	21.4792	21.3046	20.5498	19.2074	19.752	18.4598	20.7207	21.0219	22.4013	21.2398	23.6452	23.0838	19.1622	24.3903	16.2604
ENSMUSG00000042410	Agps	35.3232	32.6171	36.2	36.5875	37.2195	30.3054	30.9434	34.4553	36.9433	36.4605	34.2342	36.2578	32.5492	36.4342	40.2815	32.4151	37.4136	35.7626	40.4314	35.6362	31.5706	37.3711	32.726
ENSMUSG00000041936	Agrn	14.029	13.6658	13.2968	9.4397	14.4339	12.4886	16.6893	12.7755	14.9191	12.8725	9.82369	14.4091	17.9654	11.3001	8.49124	14.6899	16.9303	13.6363	14.4663	15.0368	11.4905	13.292	10.7916
ENSMUSG00000021557	Agtpbp1	241.426	215.248	231.909	227.459	215.998	218.616	197.182	229.432	221.774	236.445	231.86	235.384	205.345	219.336	239.542	224.174	216.635	200.128	264.787	224.765	206.228	179.416	225.811
ENSMUSG00000026491	Ahctf1	43.6217	49.6241	39.0624	41.5832	49.0832	40.8096	45.1577	47.1197	45.8531	42.7305	43.3962	44.9141	44.4211	39.7833	40.5355	45.7442	45.6878	45.5465	48.5542	46.8754	43.7712	44.2117	39.6421
ENSMUSG00000027597	Ahcy	7.31823	7.72921	7.12017	7.74694	5.11186	7.82696	6.60092	6.89875	5.22897	5.89003	6.27129	7.0903	8.463	6.65551	6.59899	5.83546	6.7303	5.57078	5.78323	5.83825	7.10992	7.33171	6.62597
ENSMUSG00000027893	Ahcyl1	174.975	159.11	173.727	181.947	176.141	159.052	157.941	164.643	152.314	174.461	171.711	174.603	148.024	158.475	175.914	157.297	166.914	166.121	162.199	162.078	147.56	159.604	172.668
ENSMUSG00000029772	Ahcyl2	25.2943	30.4965	29.2854	30.8037	26.5649	26.6766	25.9233	33.7252	30.3865	37.5339	29.2815	30.4134	23.3397	24.6225	32.0076	34.5032	34.5143	30.1615	29.5433	36.7488	34.8236	26.0144	28.9981
ENSMUSG00000037692	Ahdc1	10.5246	8.26333	9.23058	11.7849	8.92982	10.9985	9.16631	9.10959	8.64731	10.6218	10.5657	9.25501	9.80353	11.8946	7.8884	9.66807	8.19044	9.6538	7.49655	8.70414	10.5591	7.04234	11.0457
ENSMUSG00000019986	Ahi1	50.4478	69.8211	51.4718	60.901	61.1689	62.2542	63.4438	70.0051	53.6872	59.3956	55.2519	63.8098	51.1819	60.0095	53.7476	62.6555	53.2607	58.3433	63.3543	53.4208	49.7354	48.9705	61.8178
ENSMUSG00000069833	Ahnak	34.4346	24.306	26.3691	14.1237	58.136	27.3436	17.3944	36.051	22.4446	27.0194	10.3744	33.0194	35.6205	10.8571	15.6702	31.5204	44.9472	29.3527	35.6046	29.4183	23.2574	30.6352	17.8048
ENSMUSG00000021037	Ahsa1	22.6514	20.994	16.6105	24.1606	25.78	23.515	21.8125	19.2628	17.0583	16.8054	24.125	16.7494	21.5876	24.4293	22.042	16.8589	15.7238	19.6229	17.8088	16.7831	21.3558	25.556	22.9458
ENSMUSG00000020288	Ahsa2	7.52972	8.95638	6.49063	5.52282	7.30353	4.19393	7.39206	7.29248	6.33439	5.3147	5.85901	4.28646	8.94345	6.2658	3.79186	6.61563	4.87389	7.20757	7.46205	6.39271	5.93966	8.06868	5.32862
ENSMUSG00000050812	AI314180	50.6025	48.7925	48.3353	49.9917	53.6019	53.0671	52.5412	55.9604	53.6769	57.19	54.1588	55.491	46.7934	54.2204	58.2242	55.5062	55.561	54.4843	62.9272	55.594	57.3766	51.596	53.0572
ENSMUSG00000062753	AI413582	3.83917	2.44172	2.70485	2.58864	2.36736	3.14181	2.94348	2.70026	3.41832	1.91609	2.25403	2.22059	3.24193	2.81602	2.16405	3.26662	2.24029	2.39463	1.78157	2.3839	3.34973	3.7274	2.82847
ENSMUSG00000078307	AI593442	451.074	409.357	548.486	457.152	420.467	488.544	513.722	418.795	524.867	481.965	487.601	457.453	465.315	486.378	580.217	408.634	526.485	435.983	416.785	476.886	397.861	400.913	465.851
ENSMUSG00000010290	AI597479	20.8505	23.3572	21.4803	20.1873	17.8096	18.6801	17.1787	19.0868	18.0531	18.2278	19.8841	18.6754	22.9223	18.3135	17.3312	18.7185	18.6958	21.412	20.5861	18.8457	20.647	23.1552	17.6061
ENSMUSG00000047423	AI837181	8.7934	6.08115	6.49866	8.99309	7.9341	6.45983	7.89236	6.84847	6.91698	5.88141	8.1546	5.89698	7.68478	8.13942	5.49042	6.86048	6.02194	7.37002	5.17582	5.92417	7.13125	7.91337	6.8233
ENSMUSG00000053297	AI854703	2.92886	4.05433	2.7122	3.82728	3.90805	4.92332	3.96861	3.40585	3.90623	4.21853	4.35455	3.51262	4.06699	4.03651	4.95521	3.38497	3.36974	4.62094	3.33864	3.67398	4.57565	4.3168	3.64291
ENSMUSG00000056383	AI987944	3.48879	4.89902	5.14107	3.3653	4.55313	3.90144	4.30202	3.36016	5.06094	4.94514	4.89579	4.24126	4.66318	5.39383	5.50881	3.95777	4.1727	3.54386	5.02251	4.74186	4.0397	4.60513	3.23573
ENSMUSG00000042901	Aida	20.5186	24.231	22.7498	21.2207	21.2392	19.7864	20.1941	23.2292	22.8737	23.5085	20.0314	21.5459	19.3642	20.3656	19.5343	21.4044	21.1657	24.3777	20.3675	20.7312	25.2335	22.0683	19.2974
ENSMUSG00000036932	Aifm1	9.23383	7.78028	7.26231	8.92875	9.04643	9.77991	8.54209	7.22775	6.98216	8.5568	9.52445	8.22893	8.31532	7.43311	8.22706	7.90194	9.28411	8.60753	7.29337	8.18753	7.68479	9.603	8.90482
ENSMUSG00000019806	Aig1	10.2172	13.4075	12.7024	9.80856	11.8064	13.7059	15.3241	10.704	13.2532	11.8466	11.6534	13.1268	12.3724	14.8491	11.7903	12.4195	12.1774	11.5706	13.872	13.4683	11.1668	13.2437	12.1028
ENSMUSG00000028029	Aimp1	11.5175	11.6263	11.2736	12.7033	11.3995	11.8204	10.0238	10.9777	11.4884	9.7224	11.4855	10.4619	11.8004	11.2868	9.46643	10.7661	11.3267	13.7176	9.87736	10.6256	11.8903	14.7223	11.725
ENSMUSG00000029610	Aimp2	2.18991	2.56726	2.18051	3.19336	2.82024	2.8178	1.95261	2.2391	2.17015	1.75184	3.01481	1.71207	2.83479	2.94322	2.22723	1.78311	2.0335	1.86908	2.11428	1.54543	1.8703	2.3377	2.303
ENSMUSG00000024847	Aip	21.1921	19.5031	18.0263	23.1616	19.8087	19.3133	19.6256	17.73	18.3051	18.6791	20.1867	16.8988	18.9428	18.367	15.6906	22.2067	16.746	17.3264	13.5685	18.8275	20.4189	20.5606	21.5256
ENSMUSG00000039546	Ajap1	44.2371	44.7946	46.8488	41.2064	34.7288	40.3885	52.6658	39.7754	46.7188	46.2588	36.9004	47.0455	38.648	48.9733	46.9805	38.6328	39.646	33.7013	37.3672	39.3983	38.1234	39.2669	41.9068
ENSMUSG00000026817	Ak1	6.84789	6.00964	5.26058	7.08184	6.1418	6.78622	5.47651	6.16661	5.77129	5.04206	6.44429	5.07494	7.46007	7.6391	4.90907	4.95749	5.68416	4.57947	4.0292	4.9189	6.90465	5.64326	5.30133
ENSMUSG00000028792	Ak2	5.58344	9.39509	5.71617	7.01966	9.5738	8.31733	10.3271	8.63608	7.7468	6.53843	6.72749	6.55755	8.99604	7.23268	6.82898	10.4869	7.08354	8.29808	8.09929	6.22311	8.94211	10.3306	7.85837
ENSMUSG00000024782	Ak3	33.0214	29.8433	28.6823	32.2284	30.4078	33.0065	29.6229	31.1471	30.2508	32.7033	29.7893	28.106	29.7594	33.1672	30.4609	27.8901	29.4657	32.3545	32.4613	29.5686	29.934	34.648	28.6404
ENSMUSG00000039058	Ak5	9.40731	14.527	11.1342	12.7571	10.3733	12.05	11.9183	11.396	10.6698	10.3758	9.45938	13.681	13.8412	10.123	11.9244	13.3465	10.8283	13.596	12.9803	12.576	10.5459	11.4358	15.5905
ENSMUSG00000078941	Ak6	28.8278	31.4395	33.9599	27.2599	26.8809	30.6486	24.5379	25.0267	25.755	21.1431	28.4317	25.9277	34.9372	24.9991	30.7384	23.873	25.6234	31.7389	32.0812	20.3491	29.9549	35.5545	30.2511
ENSMUSG00000018428	Akap1	6.01571	7.65649	6.34598	5.89207	6.05114	6.94234	8.94397	5.60931	8.26166	8.30075	6.37679	6.94829	6.89612	6.06346	5.17144	8.06885	7.23742	6.456	5.35667	8.60096	6.17947	5.669	5.46269
ENSMUSG00000047804	Akap10	11.2049	12.0599	12.4968	10.5676	11.4417	10.1287	9.26418	12.3031	10.3844	10.5096	10.2351	11.3939	10.183	9.41347	10.7216	9.2659	10.5179	12.788	12.3063	11.1789	9.57176	10.1797	11.2518
ENSMUSG00000022016	Akap11	177.525	238.832	225.472	212.833	229.804	230.641	255.24	224.603	288.075	285.354	240.173	259.006	184.185	215.684	254.134	270.751	297.496	233.025	215.787	318.124	223.352	203.268	220.042
ENSMUSG00000059708	Akap17b	10.8899	14.3429	12.1437	13.0354	12.7661	12.4089	14.0159	13.9898	13.9998	14.4586	12.4709	13.1331	10.1063	12.0621	11.7796	13.8773	13.5571	13.1792	15.0221	12.8611	10.8581	10.2104	12.7705
ENSMUSG00000038729	Akap2	17.9772	15.2214	18.1025	11.1164	28.2089	17.3937	16.7156	22.0699	15.9904	22.0151	10.5743	20.7741	18.2293	11.4756	16.8322	17.5217	23.4066	20.1078	16.7903	19.1978	16.1086	15.0328	14.3228
ENSMUSG00000021057	Akap5	317.969	326.12	348.115	333.309	298.472	291.274	297.696	313.546	284.084	306.981	336.944	310.215	303.966	305.472	277.885	306.289	329.218	363.615	343.148	319.561	278.859	310.221	346.238
ENSMUSG00000061603	Akap6	147.38	167.979	129.039	167.252	169.324	161.01	169.054	167.884	182.696	190.941	174.374	180.683	138.043	136.293	172.568	183.623	186.047	170.994	170.82	189.013	172.556	129.67	162.623
ENSMUSG00000039166	Akap7	7.71329	5.25857	5.68556	4.9886	5.91855	4.91137	5.25642	6.50235	6.33277	5.78387	4.79778	5.2165	5.54281	5.43951	5.65143	4.37347	5.81934	5.49507	7.23333	5.52899	6.30726	6.39446	4.39266
ENSMUSG00000024045	Akap8	13.6868	14.3579	12.1087	12.176	15.1403	14.3833	13.2702	13.0238	12.4	13.6555	11.1845	14.3467	14.0213	12.3065	11.8863	11.5869	15.0608	13.6521	13.1561	14.4622	13.3214	14.0571	12.586
ENSMUSG00000002625	Akap8l	5.39378	5.57514	4.11433	6.42406	5.55088	7.23165	5.74807	5.15078	5.44565	5.5671	5.39404	4.92357	6.50843	5.91204	6.25904	4.53686	5.29111	5.75615	4.87721	5.91523	6.19454	5.33236	6.21469
ENSMUSG00000040407	Akap9	244.597	278.247	282.257	284.413	304.811	287.653	289.057	274.713	326.653	332.329	323.795	336.277	230.739	272.867	323.174	309.965	387.384	306.1	345.24	338.906	249.332	241.773	315.694
ENSMUSG00000023075	Akirin1	25.5153	26.0338	31.8339	29.3847	26.811	26.308	22.6419	28.7065	23.0126	23.4507	25.453	25.8662	30.0375	21.8499	28.5184	29.1347	29.8794	28.4323	29.8721	25.1461	22.452	31.7507	27.9312
ENSMUSG00000028291	Akirin2	37.4323	43.6973	46.5647	41.2898	42.5676	39.7679	36.6196	39.342	36.2106	33.3348	41.217	37.9017	43.5744	35.3438	38.4052	40.4514	41.6922	45.0355	41.6692	36.7318	36.5051	46.6806	42.4941
ENSMUSG00000028692	Akr1a1	66.4546	58.2166	63.9414	63.4821	53.287	63.2152	60.5278	56.9857	59.5644	51.9198	55.2046	58.2152	69.1725	65.1276	55.486	61.258	51.8162	57.7918	54.6484	52.6182	62.4396	74.5304	58.5833
ENSMUSG00000001642	Akr1b3	13.4868	11.7256	10.6803	13.1853	13.1441	12.9886	12.2463	12.0064	10.3719	10.6369	12.0042	12.7656	13.5263	11.6784	14.3939	10.4417	11.275	11.9983	10.6935	10.9322	12.8777	13.26	13.3332
ENSMUSG00000045410	Akr1e1	15.6413	18.0526	18.6361	22.5866	20.3587	19.2001	14.4702	17.1096	15.5648	16.2046	21.7498	18.2927	18.0122	16.546	20.0342	22.5865	17.4253	16.9216	19.269	15.7308	15.7882	17.47	20.566
ENSMUSG00000001729	Akt1	16.5846	13.6876	14.6775	18.6485	15.5585	15.6816	19.1203	18.8819	17.8464	17.7334	14.6872	15.7259	16.0879	19.2289	17.6265	14.7663	16.0267	16.1684	15.7626	15.8476	17.6353	17.0315	15.104
ENSMUSG00000004056	Akt2	38.6447	40.5375	38.1932	45.2799	43.5056	52.6539	43.242	42.9298	40.2942	46.1592	45.6559	43.7897	33.6919	39.3039	49.1534	40.9097	37.9715	41.418	31.5375	39.3497	40.3465	34.3269	44.5149
ENSMUSG00000019699	Akt3	158.845	165.568	152.856	163.396	159.211	152.844	151.962	173.45	174.652	187.029	160.767	172.485	120.123	131.593	149.685	163.56	169.049	159.642	140.75	165.938	168.883	127.368	138.932
ENSMUSG00000031667	Aktip	42.0163	44.3265	44.4185	42.1469	37.5043	36.7329	38.5141	40.4548	44.1762	39.8124	40.5366	38.9514	50.1595	40.849	38.4415	47.8567	43.7916	44.8483	48.4157	45.984	46.3252	57.8366	36.0824
ENSMUSG00000111410	AL670603.1	1.97289	1.92635	0.683034	3.7127	0.683034	3.11434	1.82678	2.80006	0.647879	1.90534	2.14407	1.93681	2.27439	1.43581	2.716	1.02374	1.63387	0.995578	1.63041	1.48285	1.07502	1.57308	0.669463
ENSMUSG00000028393	Alad	2.11463	2.8383	2.57767	2.34669	2.42873	2.74337	3.26128	2.47037	2.15004	2.04621	2.84581	2.28166	2.90836	2.46294	2.01457	3.43997	2.22696	2.58641	2.10008	1.93871	2.81287	3.09808	2.93489
ENSMUSG00000032786	Alas1	8.90898	9.16986	9.49015	7.80209	11.1928	8.03052	8.37493	8.44243	8.3878	7.67967	9.35569	8.94117	8.49459	9.84224	7.83901	9.2826	6.66365	9.50675	9.15615	7.3335	9.46384	9.7702	9.01833
ENSMUSG00000022636	Alcam	125.473	183.945	178.267	135.759	145.053	156.323	189.647	133.09	189.161	181.225	161.386	168.258	154.736	170.335	145.205	177.487	174.893	171.185	158.686	198.732	141.709	149.329	157.919
ENSMUSG00000029455	Aldh2	8.30976	8.3513	4.19429	7.38184	9.45352	8.28764	8.75199	7.14321	5.94609	6.71364	6.21893	7.16665	7.60454	6.3009	6.37164	6.81816	5.97797	7.24652	7.08875	7.16273	6.76219	8.53009	7.23388
ENSMUSG00000010025	Aldh3a2	12.8392	14.4335	12.2788	13.9485	13.5345	13.3634	14.1791	13.4646	11.5167	12.9317	12.5918	13.7761	13.5862	12.2748	13.0295	12.5278	12.5787	14.0807	12.6009	11.6567	12.8132	12.4757	14.1595
ENSMUSG00000035936	Aldh5a1	48.5824	61.5013	50.0328	56.0615	53.1219	44.7497	55.0925	55.7496	53.1036	58.9936	51.4088	57.7569	49.0938	49.186	56.6239	56.6397	49.95	52.4684	46.3467	60.7668	53.854	43.9697	55.0139
ENSMUSG00000053644	Aldh7a1	4.83874	5.78662	4.21099	5.24189	5.27723	5.54048	4.3335	4.73722	4.47775	4.9731	6.28667	5.53795	4.94535	6.02001	4.58151	6.57277	4.50497	5.17679	5.90291	5.79443	5.99503	6.87153	5.50051
ENSMUSG00000030695	Aldoa_1	282.08	237.101	300.322	300.232	263.204	256.907	226.732	248.885	240.544	222.141	293.033	231.451	308.898	301.476	318.785	229.438	223.88	274.081	259.83	214.043	267.829	326.856	299.099
ENSMUSG00000017390	Aldoc	42.5555	25.3401	20.8173	28.096	34.0582	27.196	34.5086	39.9822	40.2383	44.0147	33.3213	31.1573	28.5203	34.0984	32.4228	40.5417	27.9552	30.5496	35.6751	42.5164	53.7505	39.1927	18.412
ENSMUSG00000075470	Alg10b	13.0275	18.1278	19.4331	15.7163	16.1017	18.1237	21.7858	16.6637	21.2786	23.0107	18.1857	20.1502	14.8525	22.1635	18.3952	20.7785	18.5917	16.3605	19.024	23.8647	16.2886	12.3072	17.7436
ENSMUSG00000063362	Alg11	40.8278	44.9696	45.6756	38.9894	37.4556	41.4831	41.7922	35.8348	46.1528	47.0352	43.2684	46.8243	36.3641	41.3623	46.956	45.227	37.9047	34.5963	41.9354	45.6771	39.2861	35.9766	36.0376
ENSMUSG00000039887	Alg14	5.92988	7.32815	9.39376	6.82132	6.85852	5.68705	7.58245	6.84282	7.34752	7.22855	6.73275	6.87949	7.54478	6.00947	7.15042	7.39343	8.73974	7.77903	7.35211	6.42141	7.09826	7.76489	6.77423
ENSMUSG00000039740	Alg2	33.7468	46.7855	47.3316	36.5243	31.9771	42.4758	42.2458	39.4655	45.1714	47.2554	39.2002	44.8583	32.9577	39.9173	44.4693	42.0019	39.5773	34.2296	36.7726	47.8471	37.5518	30.1958	39.0716
ENSMUSG00000033809	Alg3	5.39466	4.10511	4.64208	4.31745	4.49325	6.29016	5.28122	4.1827	4.5776	4.1807	4.61642	4.47665	4.07334	4.41503	7.00457	3.7693	3.98289	3.51577	2.80995	4.23392	5.9264	4.38132	5.57212
ENSMUSG00000035704	Alg8	3.91821	4.25176	4.84974	3.41618	5.18463	4.1265	4.92476	3.98782	3.93507	4.53814	4.00215	4.76715	3.25011	3.52784	5.9475	4.03913	4.70259	3.32093	3.5423	5.33409	3.5164	3.37426	5.791
ENSMUSG00000079036	Alkbh1	12.5212	15.1783	11.2584	9.68986	12.3978	11.3678	12.2465	11.7446	11.8751	10.9575	11.1522	10.803	13.5303	11.129	11.4537	10.7898	10.4622	10.5633	13.9302	12.4888	10.346	12.5637	10.3876
ENSMUSG00000040174	Alkbh3	5.26995	4.45826	4.74748	3.15013	4.90146	3.61013	4.87548	4.04942	4.43653	3.9388	3.87085	3.99734	4.807	4.46728	3.80189	3.37044	4.50576	3.83713	3.89492	4.44976	4.12945	5.09075	3.96254
ENSMUSG00000042650	Alkbh5	26.1766	23.2386	24.381	17.6198	20.8663	20.6253	19.3657	23.7038	21.9846	23.0413	19.4235	19.696	23.6689	21.9709	16.6785	21.2195	22.0784	22.5408	25.1588	22.9649	23.9332	25.1226	19.9277
ENSMUSG00000042831	Alkbh6	5.45808	3.62972	6.45345	5.34362	4.74423	5.75119	4.82003	4.95384	5.45345	5.34047	4.74227	3.9639	5.13227	5.85752	6.10856	3.86506	4.65237	4.83034	4.92723	3.7214	4.92247	5.18634	4.93514
ENSMUSG00000002661	Alkbh7	4.92419	3.85511	4.31297	4.65441	3.06542	4.68782	3.89965	3.66514	3.96288	3.11645	3.83733	3.61189	4.82084	3.33119	3.02323	4.54065	4.12283	3.70685	3.95251	3.08052	3.77358	4.42916	4.63357
ENSMUSG00000025899	Alkbh8	31.2502	31.5584	28.8002	26.8276	31.4795	29.3051	30.1139	32.3046	31.2162	34.5931	28.5049	30.5225	24.7942	24.5821	27.4852	32.7539	34.6188	30.0124	31.7148	36.2079	28.2669	28.6326	29.0157
ENSMUSG00000026024	Als2	10.3109	9.93406	6.23126	8.96222	8.1743	7.89251	9.94042	9.09021	8.48413	9.86544	8.13169	9.9309	7.24662	6.52109	8.0009	7.77691	9.13199	9.01913	8.63374	10.3936	10.4531	8.16469	8.41682
ENSMUSG00000022244	Amacr	5.16908	3.39193	4.66587	4.17711	3.87949	4.5133	2.70073	3.18424	3.50578	3.58496	4.13066	3.89697	4.75298	4.57537	4.90815	3.33715	2.95187	3.95505	3.80397	3.88391	4.22183	3.94019	4.89658
ENSMUSG00000040506	Ambra1	24.1622	19.4246	15.7142	20.4467	23.7058	23.0849	22.535	22.3901	21.5484	24.3744	18.8049	23.7247	16.9126	23.1486	22.8438	16.8935	19.9571	17.9255	17.1653	23.1372	23.3308	13.7557	22.6804
ENSMUSG00000075232	Amd1	59.6111	60.1947	59.5834	54.8715	54.9827	57.0715	45.9408	50.2574	58.4432	53.9868	59.3783	52.2998	59.624	52.7269	57.7231	53.6414	48.6525	57.6378	66.171	52.841	55.5911	54.4988	54.5419
ENSMUSG00000021986	Amer2	74.7766	62.7347	70.978	65.7416	65.7961	61.6701	62.4403	70.1414	65.0976	76.1184	62.8001	70.6556	61.4811	63.6375	74.0352	56.9431	69.7439	67.645	66.6875	67.7091	68.9825	55.3872	65.3426
ENSMUSG00000045174	Amer3	6.55471	6.9904	6.34274	6.17863	6.85094	4.8197	6.98001	5.05475	4.99731	5.64804	7.01909	7.22073	5.84191	5.48025	5.92238	5.78542	4.05286	6.73175	4.55012	4.4076	6.79924	5.09751	6.98254
ENSMUSG00000031751	Amfr	19.9103	26.9965	28.3382	23.8953	23.0501	24.318	26.7013	20.0656	27.383	24.796	26.5382	23.4793	25.2284	26.6897	25.4984	24.8162	25.4041	23.126	23.4811	27.7065	22.7717	28.0457	22.1596
ENSMUSG00000050947	Amigo1	15.9773	17.8019	16.6503	18.0078	12.1606	19.3047	18.131	14.8564	19.1169	20.7093	14.5984	18.9419	14.9575	19.7539	17.5861	18.1376	14.0838	12.241	11.9776	21.8609	18.1892	13.4585	15.6062
ENSMUSG00000041915	Ammecr1l	11.0111	11.1347	9.95734	8.46437	9.48796	7.5822	8.05955	11.3766	8.59398	9.55848	7.50353	8.50796	7.73909	7.16672	8.03933	8.02034	8.24352	8.44632	8.33451	10.3457	8.54389	8.76489	8.42112
ENSMUSG00000068250	Amn1	5.80853	8.46234	9.01449	7.64375	6.30936	6.34119	7.25682	6.58569	7.00215	6.62991	7.6751	7.359	8.36886	9.28206	8.12731	6.75626	7.34185	7.06118	10.1041	8.02019	5.75721	7.82353	7.89934
ENSMUSG00000013076	Amotl1	17.9837	20.4294	18.3885	16.8769	20.34	23.5174	19.6616	21.5439	20.3358	23.2137	16.7217	22.1234	20.1908	19.0916	19.1994	21.1055	22.732	18.4722	19.4991	24.0102	17.2392	15.2391	20.1195
ENSMUSG00000027889	Ampd2	8.32199	9.39315	9.26695	11.4652	11.2411	12.3875	8.33888	11.1739	8.97197	9.84424	10.1234	8.65515	10.565	10.2581	11.5333	10.4588	8.86388	10.8466	9.18764	8.53335	10.8209	10.0106	10.8695
ENSMUSG00000005686	Ampd3	5.7878	6.61363	5.07858	6.6643	4.97833	5.4465	5.96014	6.52661	5.95202	6.968	5.82376	5.63276	5.19791	4.70169	6.39282	5.45437	5.33843	5.92097	5.49318	6.95346	5.64316	4.42572	5.96734
ENSMUSG00000021314	Amph	16.1048	18.8284	15.5525	17.1307	16.9922	16.4831	18.1713	18.261	17.1798	15.5398	16.7707	16.9773	17.2551	17.1883	15.3971	17.1131	17.3372	17.3425	18.001	17.9042	18.9583	16.409	17.1252
ENSMUSG00000050022	Amz1	7.54479	9.64831	6.6246	11.3302	6.85302	8.94068	7.93784	8.60298	8.57554	8.30057	8.6996	7.06605	8.67587	8.58	7.96165	5.944	8.74484	8.3791	7.05354	8.379	8.13446	7.99424	7.01958
ENSMUSG00000020610	Amz2	19.9228	17.1644	19.2607	19.5152	17.6069	17.7565	18.4146	18.0443	18.4131	17.7695	20.2088	17.1504	17.837	18.0687	18.1976	16.9212	18.7209	19.1756	19.3218	17.4588	19.7011	18.9977	18.7751
ENSMUSG00000014355	Anapc1	31.9086	32.2718	32.6401	28.1553	32.7552	28.1293	31.8246	33.7005	32.5419	33.9076	31.6992	33.1635	29.7536	28.0455	28.6407	29.3999	36.7362	32.8527	37.4401	33.6275	29.6142	26.3087	30.2513
ENSMUSG00000036977	Anapc10	8.32278	5.92776	7.08354	7.33835	6.12375	6.13385	7.04005	7.00374	7.65341	5.95242	5.97051	5.6765	7.10444	5.99855	7.51606	5.81534	6.32151	5.74979	7.50115	5.89725	4.9254	6.48984	5.68353
ENSMUSG00000025135	Anapc11	10.9754	10.7773	10.7886	10.0939	8.12915	11.0788	11.2459	10.1408	9.59164	8.99295	10.6908	12.5937	11.8082	11.5397	10.4925	8.27482	7.7753	9.20301	9.64145	7.97301	10.2981	7.58642	8.76001
ENSMUSG00000035048	Anapc13	14.5311	15.219	15.2744	15.965	15.6989	18.8161	15.5547	14.3805	17.5583	12.1868	14.4118	14.4369	17.0338	16.1319	17.3373	13.5983	14.4237	13.948	15.1683	12.7629	14.1326	16.956	14.4943
ENSMUSG00000030649	Anapc15	7.08047	6.40309	5.44356	6.26145	6.78372	6.96182	7.00891	5.32849	7.24297	5.92583	6.62418	6.21838	8.35905	7.20295	5.7041	7.08285	6.20395	7.05169	6.59491	6.69918	7.15015	8.41747	6.05494
ENSMUSG00000020107	Anapc16	28.9328	29.7776	34.2606	31.8382	24.3176	28.5506	27.3573	26.1583	28.8416	23.2303	28.0138	27.4058	33.1825	30.9023	35.5922	27.8149	23.8427	24.1285	27.8674	24.6731	23.9239	31.4027	30.8387
ENSMUSG00000026965	Anapc2	10.8459	7.2424	7.43842	9.8875	8.69267	8.07614	8.69625	8.72971	7.24718	7.529	9.13102	8.39384	8.9626	8.61011	7.67514	7.34337	8.22235	8.36094	6.90818	8.09437	9.23323	9.13547	8.05911
ENSMUSG00000029176	Anapc4	18.0403	23.805	16.0973	18.7854	21.6669	21.7441	21.9441	19.2938	20.6737	18.6402	22.186	18.5907	21.887	22.8833	19.7515	16.9822	19.6435	22.8782	20.5157	20.5557	22.1456	27.5826	16.5374
ENSMUSG00000029472	Anapc5	46.3467	42.7376	41.9492	41.2581	40.5277	46.0089	40.4699	40.1284	40.5114	39.221	40.1286	39.7218	46.6337	41.8917	40.4759	42.1963	37.8534	38.0679	43.54	36.3811	40.5187	46.4869	42.6487
ENSMUSG00000026634	Angel2	52.0061	53.0057	51.1448	51.646	50.7022	50.9129	47.7485	47.27	50.8637	46.1483	51.6192	44.9189	50.9002	44.1471	48.4632	51.8334	49.178	54.7505	51.5529	45.5463	49.789	63.8333	47.7124
ENSMUSG00000038742	Angptl6	1.52948	1.83407	1.68612	1.64815	1.68572	1.72141	2.40766	1.36755	2.07101	1.40138	2.06473	1.77225	2.01861	2.27375	1.37499	2.26409	1.46388	2.03676	1.80479	1.33284	2.48352	2.43769	1.81516
ENSMUSG00000022265	Ank	41.9348	44.2523	41.1402	40.4127	43.3809	44.8553	52.2571	40.9321	52.6223	50.616	42.6741	52.6733	37.8785	48.5441	49.5397	49.1634	41.6585	42.7992	38.9116	53.804	46.1731	46.2877	44.6909
ENSMUSG00000032826	Ank2	117.894	98.174	103.579	95.2261	143.155	100.523	123.227	145.771	138.545	140.23	102.937	145.401	98.6605	125.092	133.839	130.651	135.232	125.91	198.328	147.176	112.199	96.677	122.468
ENSMUSG00000069601	Ank3	244.914	229.139	247.617	230.016	304.879	226.414	270.492	287.818	311.862	326.262	259.219	310.216	226.096	274.153	346.606	284.058	314.453	240.215	369.769	339.589	258.423	198.183	280.558
ENSMUSG00000020790	Ankfy1	15.4908	17.046	15.1344	15.9848	17.0289	17.2513	16.6861	18.005	17.951	18.5603	16.323	17.8675	14.6959	13.9634	17.6446	18.5347	19.7763	16.9107	20.0596	17.5796	17.7304	16.0526	17.2802
ENSMUSG00000024483	Ankhd1	35.1712	25.4844	28.3663	26.5198	34.4712	34.9878	28.5467	37.3744	32.0315	32.536	26.5027	35.4171	28.7961	30.9602	33.1844	28.1238	35.2585	33.7808	39.0753	32.2821	30.4253	25.5456	31.9347
ENSMUSG00000040351	Ankib1	52.1989	44.6836	44.123	47.0632	47.6682	40.2558	50.2647	56.2167	55.5483	57.0305	42.3697	47.8565	42.3939	45.1729	43.478	47.5554	58.6027	53.1861	53.8833	58.4503	51.4198	47.3799	41.8178
ENSMUSG00000029501	Ankle2	10.6455	12.0347	10.5451	9.38161	13.3707	11.2397	12.4448	11.1598	12.0812	12.5218	10.1498	12.3254	10.8474	11.866	12.2278	10.4211	12.242	9.69059	11.8612	13.1216	10.4521	9.37578	11.2762
ENSMUSG00000036188	Ankmy2	32.0242	29.4987	32.3286	31.1234	26.4689	27.9397	23.7245	27.6489	22.5726	23.8849	29.94	28.9827	31.5116	28.7876	28.214	21.2604	28.1496	32.3783	35.0411	23.5199	24.3486	29.5042	33.1461
ENSMUSG00000021661	Ankra2	6.59103	6.72345	6.29599	5.77516	5.67368	5.03168	5.34454	5.79891	6.10862	5.06041	6.71074	5.51167	6.64305	5.85207	5.03682	5.20457	5.30125	7.54242	6.19858	5.92345	7.24008	7.03983	5.32645
ENSMUSG00000035569	Ankrd11	158.152	171.368	137.934	166.355	171.171	170.479	195.26	180.799	163.164	179.674	153.817	189.223	139.546	175.689	157.37	153.976	173.39	169.673	142.384	173.235	169.161	126.456	188.304
ENSMUSG00000034647	Ankrd12	194.176	156.75	158.681	165.092	180.096	154.734	156.438	208.417	163.443	172.168	154.033	192.64	142.434	162.252	173.777	136.001	178.861	201.965	188.372	172.821	158.194	144.215	164.602
ENSMUSG00000041870	Ankrd13a	25.9136	19.7452	21.1382	24.0875	26.311	27.0147	25.8277	27.5203	24.1115	26.0007	24.1138	23.4031	20.9115	23.807	23.7595	20.7348	27.885	25.3261	20.8314	21.1373	27.9944	22.7433	23.3997
ENSMUSG00000037907	Ankrd13b	11.8116	11.1183	10.5446	15.3322	11.3482	13.7063	13.745	13.6364	11.5355	13.4288	11.5947	11.2341	12.3296	14.3106	9.81193	12.1671	13.0928	12.9973	11.1645	12.1392	13.0343	11.5822	13.7229
ENSMUSG00000039988	Ankrd13c	58.4265	66.4946	64.5769	61.1265	68.0168	64.8877	62.7481	62.8526	66.9276	68.3756	59.4584	64.5663	65.2673	64.8843	65.9219	64.613	70.3186	75.7166	70.8367	68.5286	64.4351	74.6304	63.5064
ENSMUSG00000005986	Ankrd13d	2.72271	2.36751	2.1633	2.20056	1.9901	2.20444	2.57901	2.47834	2.64555	2.19977	1.802	2.09444	3.16911	2.1443	1.96472	3.16206	2.0089	2.24263	2.51488	2.24624	3.08233	2.48044	2.47766
ENSMUSG00000055204	Ankrd17	130.073	115.896	121.127	129.315	137.729	121.04	134.006	136.57	132.482	142.172	126.972	143.242	106.47	125.405	136.019	122.794	136.411	145.131	131.91	125.159	134.19	101.18	142.449
ENSMUSG00000007827	Ankrd26	9.75624	11.3255	10.114	9.83021	9.87364	8.52713	10.7396	12.0647	9.75519	9.92386	10.0339	11.3155	8.60341	9.66568	8.94439	10.4801	11.3618	10.5693	12.642	10.924	9.55317	9.04092	10.5897
ENSMUSG00000014496	Ankrd28	26.8749	27.3965	24.7934	27.68	23.4767	23.8344	21.1237	25.5286	27.3726	27.6615	24.9916	27.471	20.3315	22.3234	26.6068	24.7605	25.4134	22.4302	27.6923	25.9804	25.7436	20.4319	25.5504
ENSMUSG00000022237	Ankrd33b	51.4524	53.1085	48.6865	48.0848	43.5524	43.4183	57.5052	52.4144	53.4776	60.3542	47.3312	52.8126	42.2223	49.0506	47.2129	45.0323	59.7014	52.1316	56.7085	59.1702	52.9931	49.1705	52.1019
ENSMUSG00000049097	Ankrd34a	44.4005	34.9171	35.3204	41.8478	40.8241	40.6952	40.3058	41.7751	34.3159	37.1493	38.8417	40.5764	33.7276	39.6662	43.2049	32.2055	30.9716	35.9231	32.927	33.6935	35.4076	27.615	45.2154
ENSMUSG00000045034	Ankrd34b	12.0346	14.6646	12.8309	13.3103	13.8487	11.1383	11.3713	12.1554	11.6684	13.0036	11.1027	12.7379	15.3235	9.60181	13.985	11.3149	12.6791	11.4436	10.7304	12.9557	10.0849	11.6971	9.30968
ENSMUSG00000050914	Ankrd37	3.66019	4.55943	6.53555	4.00331	4.74121	4.17002	3.97257	4.41401	4.8329	3.49112	4.62595	4.29341	6.39926	6.89081	4.48747	4.49312	4.25452	5.38949	4.9065	5.17753	3.53586	6.91054	3.96467
ENSMUSG00000020864	Ankrd40	42.439	42.0406	48.6194	40.1496	40.0493	39.3589	40.1195	44.945	42.3999	47.5952	41.0787	41.6664	38.3526	46.8773	40.8057	43.2879	41.7043	43.4245	43.8723	44.521	45.8087	44.5552	42.8286
ENSMUSG00000044835	Ankrd45	48.7967	36.5395	45.0088	48.5654	43.9077	40.6635	45.7696	40.2552	42.3411	44.4669	50.5942	46.8837	35.8123	46.9355	50.3973	45.91	41.9174	43.9111	48.84	39.9232	43.1218	43.7174	52.8079
ENSMUSG00000048307	Ankrd46	44.8002	47.5985	50.16	47.5427	40.3678	39.1583	41.6262	41.841	41.2625	37.9073	43.8636	42.6326	48.9299	39.7683	38.6784	42.4536	44.2142	45.4591	47.537	39.6892	38.3573	51.0349	40.9116
ENSMUSG00000031931	Ankrd49	9.36425	9.14254	11.4897	12.9391	8.79311	11.4847	10.5067	12.5404	10.075	10.8406	9.28239	11.3899	8.72488	9.3689	14.7408	9.43459	11.5005	10.8891	11.9542	8.33213	7.73667	9.83985	10.1685
ENSMUSG00000044864	Ankrd50	27.6411	30.4893	26.1751	28.5308	33.1703	28.7585	32.9964	31.3631	29.2088	34.1805	29.4811	31.099	27.8368	29.4432	28.4969	34.6135	34.4977	30.7054	30.5052	35.8306	33.3899	30.6725	33.4067
ENSMUSG00000014498	Ankrd52	15.3725	9.86501	9.86951	11.1854	14.6895	10.8063	12.2521	13.0761	11.0105	15.1802	11.612	12.4154	9.73252	11.6433	11.08	10.1035	13.4809	10.5568	11.5831	13.6357	12.5672	8.29857	12.5804
ENSMUSG00000040183	Ankrd6	23.9886	33.6673	29.8826	30.0142	28.601	32.4481	33.4469	30.4825	33.553	34.8617	28.558	34.282	25.5384	34.1538	29.8362	35.1968	31.412	34.8945	36.8999	32.4589	26.1855	28.0168	36.0065
ENSMUSG00000078137	Ankrd63	68.324	58.2544	68.2069	68.3095	61.1164	72.6035	61.7416	67.2702	60.7574	61.0782	71.4544	64.691	67.5008	69.2573	65.7854	66.399	68.0428	70.0031	65.397	63.758	62.1815	63.7439	77.147
ENSMUSG00000058589	Anks1b	796.22	646.325	730.05	894.006	814.563	820.386	771.141	664.449	708.592	778.107	906.627	812.502	692.956	778.386	960.322	719.214	785.555	744.592	690.048	746.88	691.55	702.974	887.588
ENSMUSG00000022515	Anks3	2.96374	3.50806	2.15351	2.59217	3.15334	1.98118	3.09806	2.63381	2.7908	2.43245	2.84333	2.56405	3.01426	2.45558	2.62586	2.26081	1.89863	2.48152	2.47352	2.77103	3.05861	2.0354	2.66026
ENSMUSG00000038115	Ano2	7.73219	8.33286	9.77305	8.52069	6.09115	8.25153	11.6203	10.6895	11.0167	10.0206	7.03917	7.02232	8.09211	10.4443	5.40747	9.54965	8.40063	10.541	7.02888	11.6515	7.16956	7.63294	7.56826
ENSMUSG00000074968	Ano3	372.797	430.578	481.82	413.64	403.547	445.204	460.285	351.58	483.869	434.124	470.523	457.374	403.21	487.257	489.844	437.864	452.626	390.666	402.298	539.343	358.635	423.822	422.602
ENSMUSG00000064210	Ano6	8.9097	11.0101	10.0247	7.5023	11.2915	8.26848	10.4942	9.82571	11.6157	11.0322	8.54192	9.39285	10.2862	9.03629	10.6411	8.82792	11.7815	8.69859	11.3301	10.4225	10.1222	8.59173	9.24099
ENSMUSG00000032249	Anp32a	68.4842	77.4202	78.241	83.6548	81.9899	81.3194	73.8118	70.9413	66.3581	71.6065	90.8353	72.9697	75.6736	77.8331	66.7156	73.4575	78.9717	82.3356	78.0123	66.8469	68.2979	68.1794	76.4822
ENSMUSG00000028333	Anp32b	93.6354	102.455	79.6129	102.042	95.5969	100.414	91.6611	91.0637	84.4627	76.5967	98.1095	98.0657	92.6741	85.8374	84.5906	92.7223	84.2421	100.041	81.4196	87.2485	85.3773	94.3146	97.8075
ENSMUSG00000015749	Anp32e	52.8156	51.8255	52.7043	60.5013	63.094	60.5799	50.3261	48.8094	46.2123	45.8138	66.55	52.2436	57.1002	55.8105	63.1497	51.4222	54.4611	54.7839	53.9424	50.3591	49.8715	62.3426	53.5256
ENSMUSG00000027712	Anxa5	5.71212	5.54793	6.20495	5.1069	5.63879	4.03416	6.09635	5.5918	5.19967	4.94994	4.99068	5.20363	6.20843	5.32365	3.78913	5.9376	6.29631	5.86481	5.72771	4.95242	6.138	6.59448	5.21783
ENSMUSG00000018340	Anxa6	16.1871	15.1986	15.147	16.5765	16.0293	16.0264	13.6448	14.6494	13.3903	13.7894	16.1465	14.6729	13.4242	13.4972	16.313	11.7752	13.2892	15.3236	13.6201	11.7148	14.7797	13.3126	17.0662
ENSMUSG00000021814	Anxa7	12.7831	12.0391	12.738	10.1677	11.893	10.2738	10.3255	12.9949	10.4639	10.101	11.1637	12.4937	13.045	9.1421	11.1391	11.9697	12.5985	11.7093	15.2402	10.7938	11.0946	11.045	11.7144
ENSMUSG00000074238	Ap1ar	174.192	188.748	189.366	187.039	179.062	203.785	212.719	176.063	208.597	183.006	185.301	185.673	189.852	193.936	196.196	208.632	200.403	182.607	191.177	195.751	207.38	213.59	179.784
ENSMUSG00000009090	Ap1b1	16.0235	16.7231	14.6913	18.4845	17.647	18.4589	19.2065	19.1334	16.5337	18.2046	17.757	16.2771	16.0573	21.4503	18.0055	15.8435	16.2887	15.5282	14.554	15.7714	19.0581	15.3351	18.6144
ENSMUSG00000031731	Ap1g1	62.2833	58.8523	54.9212	59.6094	58.3982	55.7076	59.5026	58.2665	54.4724	60.6671	60.1715	63.0949	53.9935	53.4355	53.9733	55.4615	59.8136	62.5446	64.113	58.4892	52.8144	52.0145	59.0746
ENSMUSG00000003033	Ap1m1	9.97114	7.37055	6.99013	8.9517	8.5427	8.06819	8.01377	6.97916	6.32525	7.07266	9.06336	7.47202	7.80444	7.20845	6.16504	7.37145	7.34034	6.70512	6.36189	6.66662	6.97036	7.0667	8.94645
ENSMUSG00000004849	Ap1s1	25.0114	19.0759	25.6561	29.3494	20.6774	28.607	22.1939	22.8366	23.7774	20.522	28.7112	16.9092	26.7585	27.5271	28.2202	19.6978	17.6122	23.9186	19.4157	20.5639	27.9877	25.2464	23.805
ENSMUSG00000031367	Ap1s2	132.271	155.874	146.926	139.106	154.011	146.939	126.226	126.125	119.007	114.387	141.322	140.315	147.921	126.587	134.316	141.203	121.281	150.499	151.087	113.083	116.892	139.875	154.353
ENSMUSG00000060279	Ap2a1	15.5291	12.1028	13.8335	17.7268	14.7712	15.9914	13.4714	16.0681	14.162	17.138	16.8487	15.6819	12.7429	12.652	17.7787	14.3756	14.3613	17.065	15.0096	13.0025	19.2301	11.3514	17.0449
ENSMUSG00000002957	Ap2a2	45.5805	37.7918	38.8415	43.7401	41.6305	43.8227	40.9082	43.1071	41.703	44.4239	42.2118	38.562	40.3468	45.746	41.7371	39.8373	37.9587	41.9601	41.2725	37.9001	43.5246	40.9263	43.5044
ENSMUSG00000035152	Ap2b1	104.2	84.3067	96.9753	106.891	115.738	102.851	86.415	101.745	90.329	108.073	115.462	107.272	80.1624	98.5529	116.576	91.283	101.06	103.496	113.866	89.106	94.0896	81.099	117.904
ENSMUSG00000022841	Ap2m1	143.615	131.276	119.672	148.627	132.428	153.28	131.07	136.807	120.863	123.183	137.383	130.71	143.92	134.906	139.891	123.604	120.507	131.739	123.625	127.509	145.885	137.507	140.159
ENSMUSG00000008036	Ap2s1	7.90819	8.10611	6.34749	9.03087	7.84476	10.3023	9.48919	8.44936	10.3237	7.57126	9.12434	6.1849	10.4304	9.91326	9.65078	7.25254	7.80784	7.41185	6.32945	8.25022	12.0993	10.0478	7.43646
ENSMUSG00000021686	Ap3b1	34.2696	36.0491	32.5365	39.0224	44.602	31.347	34.5678	35.7446	30.8293	35.6753	40.8265	38.0731	30.6427	27.1827	40.7201	33.7854	36.747	38.9892	34.6753	29.8682	36.5318	30.6186	37.1385
ENSMUSG00000062444	Ap3b2	10.3813	12.7282	8.43086	11.1052	11.2848	10.9751	9.84996	10.6742	9.259	9.85465	9.72596	11.527	10.9637	10.0595	10.0193	10.3051	9.35738	9.14835	9.46908	9.62309	12.8745	8.91607	12.1041
ENSMUSG00000020198	Ap3d1	33.5694	36.3903	24.4129	32.556	36.3172	34.7938	36.3255	31.7545	27.8133	32.7187	34.7374	32.5574	31.8315	31.3701	30.032	31.8968	27.8861	31.5452	27.5685	29.6712	35.4513	29.6337	35.4476
ENSMUSG00000021824	Ap3m1	19.5153	21.1575	20.9754	17.9227	17.9214	19.7284	17.3597	19.8393	18.6689	21.3951	19.5676	21.7304	19.5321	16.7457	20.6122	20.3744	18.2883	19.7406	24.2422	19.4876	18.5957	18.1561	16.6721
ENSMUSG00000031539	Ap3m2	43.3688	49.466	43.0355	46.7526	40.116	36.7364	41.3955	42.9559	38.199	41.1367	42.2458	38.1741	41.6743	37.3594	37.4042	39.872	36.9912	39.9854	34.2122	39.562	40.828	40.1182	40.2269
ENSMUSG00000024480	Ap3s1	20.2589	18.2609	24.237	19.4497	19.232	21.9196	17.3946	21.9172	21.6107	19.1484	18.6774	17.7861	30.8165	24.1744	23.3054	18.9984	22.7769	24.1732	34.7456	18.5647	20.3423	23.578	19.8706
ENSMUSG00000063801	Ap3s2	35.1891	31.0729	29.6603	31.8663	26.1397	34.7317	33.0776	32.2824	30.2374	34.6226	31.7076	32.9973	26.7964	34.561	33.4363	27.3561	25.9756	27.8577	25.4691	30.6648	32.4985	27.0072	28.0914
ENSMUSG00000020955	Ap4s1	36.7744	43.3014	41.2351	37.711	40.4749	37.7727	37.7925	36.4019	41.3282	32.9233	40.7056	34.2196	47.9617	41.351	35.5093	35.7744	39.2219	49.0824	40.393	37.5064	41.6897	55.6797	34.1803
ENSMUSG00000036291	Ap5m1	5.98495	4.56153	4.4587	4.90683	4.58882	5.16497	4.04109	5.89261	4.31709	4.83995	4.50851	4.86574	4.56189	4.24616	5.15022	4.59157	4.7225	4.75428	6.01131	4.95654	4.83127	4.47019	5.18272
ENSMUSG00000068264	Ap5s1	2.85011	2.64927	2.86174	3.11404	3.62746	3.14612	3.92699	3.02262	3.59754	2.53333	3.14399	2.92633	3.74478	3.04038	4.65042	4.11331	2.8212	2.47071	2.47943	2.92914	3.25193	4.16158	2.787
ENSMUSG00000024897	Apba1	26.9854	25.0065	26.0094	35.5286	23.8349	25.8686	32.355	29.6995	31.3616	36.9979	28.0486	32.272	24.7118	26.9154	30.7375	30.3137	34.2678	27.5806	23.9597	35.6787	31.343	22.6077	27.0956
ENSMUSG00000030519	Apba2	4.99604	4.18167	3.68317	5.77087	4.65729	4.85301	6.15932	6.14002	4.57108	5.09284	5.53517	5.21178	3.8892	4.53471	3.77568	4.79299	5.33301	6.95396	4.3541	5.53639	5.8126	4.05132	5.22248
ENSMUSG00000037032	Apbb1	19.5121	20.89	16.9039	24.9219	19.5113	18.2316	19.5441	20.2802	17.5274	18.3361	21.2468	17.3666	23.1534	21.5821	20.7306	16.4331	18.9173	20.1603	19.2667	17.8467	24.7557	24.5822	19.5386
ENSMUSG00000029207	Apbb2	44.0698	40.1148	41.1475	44.7412	51.3294	45.7543	40.7571	45.2341	41.0188	48.4981	44.699	48.4296	40.3483	48.0515	49.8985	44.3972	44.9227	42.842	45.3745	45.7492	45.3315	40.2852	48.1908
ENSMUSG00000005871	Apc	198.993	180.919	163.435	172.391	212.134	187.58	227.179	199.612	224.536	237.875	207.37	229.79	160.849	185.749	227.562	189.518	229.607	215.068	223.303	245.961	183.18	160.593	193.831
ENSMUSG00000020135	Apc2	15.7181	13.7316	11.9868	12.5908	12.4756	12.8164	20.2212	12.4146	14.5477	17.4619	13.252	15.4258	13.0613	14.5293	15.0039	11.6438	13.2679	11.7405	12.8825	17.9384	13.8389	9.34391	15.4355
ENSMUSG00000035960	Apex1	9.36575	9.04165	12.2093	10.4683	9.69868	8.93786	8.97738	10.1171	7.79479	8.34396	9.96396	9.82252	9.68597	10.2847	10.6331	7.38214	7.40729	11.7355	9.16833	7.21178	8.10392	9.28894	10.9659
ENSMUSG00000032375	Aph1b	4.88384	7.4129	6.01186	6.29453	5.82514	6.80704	6.6613	6.03551	7.75601	7.8067	6.72582	8.35733	6.3667	6.22177	6.91118	8.35914	8.18289	7.29885	6.80602	9.53878	7.46024	6.21302	6.45935
ENSMUSG00000027193	Api5	31.4253	33.1801	34.2289	33.0716	38.4123	28.9698	27.452	30.5618	26.9603	29.5018	37.1393	32.771	29.5111	26.8369	31.7334	32.5837	33.1499	36.9479	32.5968	30.4067	28.9115	31.8188	36.4553
ENSMUSG00000010911	Apip	5.29559	4.25717	4.30014	5.52854	4.43391	5.9866	5.13985	4.87685	5.26229	3.41353	4.68175	4.56914	5.57244	5.01493	5.42232	5.33142	4.19528	4.53141	4.68806	4.01408	4.52294	5.74046	5.11209
ENSMUSG00000006651	Aplp1	261.535	226.611	285.131	245.352	233.866	281.489	359.237	231.958	311.063	307.181	221.486	325.648	226.926	373.115	283.433	248.83	238.766	204.505	205.106	281.478	247.405	189.249	306.201
ENSMUSG00000031996	Aplp2	64.1331	88.4299	92.4532	61.9637	69.2063	86.6821	89.7982	72.3474	92.5822	93.0111	76.8746	87.8833	69.6217	90.5917	80.6343	77.8061	83.0623	71.9748	73.8659	93.2618	76.5445	65.8843	74.9283
ENSMUSG00000033096	Apmap	9.47619	10.6661	11.3961	10.6557	10.2719	11.0247	11.8484	9.14184	12.7774	10.0117	8.45722	9.5242	12.3874	13.7551	8.18182	11.195	9.75741	10.6096	7.76276	11.9328	10.4324	12.6354	9.91581
ENSMUSG00000022548	Apod	16.0713	18.9337	10.4181	10.2885	14.3708	12.2294	17.4929	14.8888	17.582	19.0863	8.60233	13.1881	14.4704	17.8672	13.1973	12.3331	13.0607	6.8615	12.5096	18.5918	17.8327	14.6141	8.5393
ENSMUSG00000002985	Apoe	5.90615	8.00371	3.14912	5.50026	7.29235	5.03728	7.87899	7.02456	7.73897	9.31523	4.95165	4.6338	5.84159	5.15847	5.1839	6.91088	5.68186	4.24913	4.58133	8.67892	10.5291	6.08861	3.50027
ENSMUSG00000079508	Apoo	27.6983	23.4981	26.9364	26.9611	25.2922	25.7396	20.8047	23.6144	22.4276	22.7007	25.9861	25.0246	26.7099	25.5113	27.7626	24.4295	23.9334	28.316	28.8996	24.1196	27.7883	29.1822	30.8787
ENSMUSG00000037787	Apopt1	7.93185	6.7601	8.72192	7.5495	8.11281	7.39632	8.09537	7.18423	7.18692	6.53245	7.24006	7.54201	9.41308	8.64694	6.92994	8.86138	6.95882	8.54529	6.53522	7.72758	7.20821	10.1144	8.21325
ENSMUSG00000022892	App	107.973	156.064	141.943	104.943	123.474	129.082	164.775	111.032	157.816	147.91	119.165	145.03	116.333	150.729	121.685	112.811	126.339	116.402	111.399	155.702	107.857	95.0101	131.869
ENSMUSG00000018481	Appbp2	33.7856	35.8792	33.1342	35.295	36.149	31.1192	32.0725	35.8216	31.851	39.6017	34.883	35.5842	28.6132	26.7447	30.1268	36.6295	39.4941	35.5143	37.3542	33.836	30.4188	30.0568	32.655
ENSMUSG00000040760	Appl1	51.5282	54.2802	48.5901	54.578	56.9454	48.1943	47.5119	48.9485	44.1995	50.6889	55.9351	52.95	50.4402	43.7984	51.8353	52.7943	59.8365	54.8898	57.2906	53.2697	48.6201	55.36	55.8942
ENSMUSG00000020263	Appl2	10.0793	6.82251	5.69782	5.69004	8.93387	5.30643	6.74591	10.1181	7.58247	7.71627	4.19991	7.57331	7.1277	5.55626	3.59551	6.74255	9.41496	8.4258	8.2575	10.3002	7.81333	8.12362	4.86135
ENSMUSG00000006589	Aprt	4.04722	4.75301	3.28421	4.74785	3.41815	4.21381	4.00628	3.73209	4.15958	3.24412	4.01832	4.14095	4.52561	3.74536	2.83022	4.61461	3.83464	3.71245	3.30069	4.10558	3.87315	4.72596	3.52857
ENSMUSG00000028411	Aptx	11.7379	11.7835	11.314	13.8267	11.1605	10.8169	12.7901	11.9011	12.066	11.718	12.1814	13.017	10.5994	13.2447	14.2641	11.1002	10.7705	10.6469	12.4969	11.9867	10.502	12.9446	11.0267
ENSMUSG00000024411	Aqp4	10.1611	5.50984	6.13388	5.29963	8.82632	4.29614	7.71271	12.0922	10.9737	10.1524	5.66303	7.60919	5.34655	7.26982	5.84285	7.46767	8.23382	8.78104	10.3876	12.5593	9.92147	7.04755	4.18354
ENSMUSG00000040383	Aqr	20.3565	19.6979	16.2222	19.937	24.1644	20.5331	21.0941	22.0125	18.2102	19.8585	22.5259	22.8988	17.3741	17.5516	24.4444	19.0661	20.6545	21.591	22.9813	19.3382	21.6273	16.3268	24.2516
ENSMUSG00000046532	Ar	20.9216	19.0879	21.2375	24.2373	19.9278	21.9482	18.4452	21.9399	20.8833	22.0188	22.61	22.6623	18.1778	21.7791	25.5941	19.7059	21.194	24.5761	21.4963	20.4167	22.5027	18.8909	25.2594
ENSMUSG00000001127	Araf	48.6118	65.2131	69.8387	59.3907	56.4414	60.8524	53.3227	63.1027	62.5447	52.4985	52.9525	56.3021	91.5036	71.3566	56.2227	58.7491	65.4873	68.5153	81.372	59.7296	54.2936	62.7355	59.6651
ENSMUSG00000037999	Arap2	38.2695	40.008	32.4209	42.282	50.6439	39.5839	37.0251	34.7055	33.9984	42.7291	48.7234	41.101	33.4297	33.1565	39.3561	45.0528	45.3103	39.221	41.3237	40.9275	40.4075	37.6521	47.3018
ENSMUSG00000022602	Arc	39.4218	18.3115	27.8952	9.0688	34.5678	30.6849	15.5949	27.4852	25.3138	10.3632	23.9138	12.7933	32.6104	31.2321	12.6792	24.1306	8.8978	29.2889	22.424	27.4605	19.9708	22.6781	23.5627
ENSMUSG00000032096	Arcn1	47.7464	48.226	45.832	49.0297	44.9288	48.0449	43.5511	51.136	44.8178	49.9874	53.1526	51.8795	43.3406	47.9152	51.1609	42.609	49.9428	52.0394	51.6348	47.39	55.2553	41.6707	50.4337
ENSMUSG00000042350	Arel1	90.7014	115.042	115.956	98.3	91.5958	114.686	112.379	101.814	118.641	124.133	104.975	120.503	83.1681	101.655	94.8314	109.766	119.166	100.065	95.3487	113.042	102.342	79.6733	112.348
ENSMUSG00000048076	Arf1	219.304	204.507	241.713	235.585	199.688	242.818	176.124	218.825	188.473	209.982	227.635	206.302	197.958	240.299	224.573	189.358	198.35	200.787	225.225	181.507	215.041	189.827	251.162
ENSMUSG00000062421	Arf2	17.7333	19.0612	18.5009	18.3508	20.3995	16.9389	15.9455	16.5945	16.478	15.9872	18.5685	16.4197	20.5021	15.8395	16.8899	19.7383	17.8882	16.8117	16.0225	16.3224	19.6496	20.9711	17.3799
ENSMUSG00000051853	Arf3	1000.59	739.815	987.1	1067.3	956.052	944.109	950.48	1027.41	808.786	952.512	967.974	937.264	768.552	817.613	852.076	928.367	1031.79	972.991	733.58	935.641	922.344	807.709	974.032
ENSMUSG00000021877	Arf4	124.683	112.819	154.168	132.645	128.354	123.932	119.963	113.376	118.057	106.378	142.045	124.752	135.263	132.718	155.24	127.385	121.304	148.004	159.965	106.857	107.67	146.442	152.225
ENSMUSG00000020440	Arf5	5.03174	3.7507	3.53137	5.60228	4.58226	7.60359	6.07448	4.33663	4.23308	3.83863	6.51491	4.08728	5.86556	4.58245	4.6367	3.9235	5.28865	6.52765	3.26445	4.36836	5.97896	5.14011	4.87147
ENSMUSG00000044147	Arf6	6.15855	5.2888	5.40645	5.95953	6.84218	5.37703	5.04772	6.59795	5.91175	5.76073	5.41388	5.12591	6.18359	5.35481	4.1251	5.88647	5.95616	6.74453	6.62764	4.83847	5.12213	4.50729	5.77528
ENSMUSG00000027575	Arfgap1	8.44662	9.33538	10.576	10.2953	8.22696	8.4091	7.56953	9.63424	7.70131	8.18537	9.40361	9.18083	8.64224	9.4123	9.74859	8.01661	7.84244	9.65907	8.81688	8.44108	8.68547	9.40437	9.71821
ENSMUSG00000027255	Arfgap2	3.89674	6.5376	5.92239	6.7694	6.19128	4.88679	5.73826	5.60952	5.22266	5.9621	5.75668	5.22713	5.07981	5.51436	6.31592	4.66584	6.07487	5.71418	4.23225	5.22553	5.81361	5.19392	6.82176
ENSMUSG00000067851	Arfgef1	81.7485	75.7692	71.7094	76.2381	81.4256	70.374	71.7145	76.6805	71.9585	71.9197	77.4736	73.2903	71.3777	77.3888	68.8373	78.317	73.0755	75.2045	84.3335	80.8377	72.461	85.7063	73.631
ENSMUSG00000074582	Arfgef2	17.7159	18.1164	17.4314	18.8583	17.0673	18.0964	19.1182	20.3485	19.7606	22.6644	19.2726	20.7585	16.7691	18.1386	21.3403	20.4088	19.919	18.8357	18.4965	23.3178	21.6561	15.263	19.2731
ENSMUSG00000019852	Arfgef3	104.858	93.6078	92.6285	115.894	106.013	93.8475	102.719	110.979	102.914	121.624	110.53	110.13	89.195	99.879	133.743	104.85	113.636	110.75	109.902	116.838	112.626	98.2931	112.754
ENSMUSG00000074513	Arfip1	8.50717	9.59117	9.84885	9.79504	9.93391	7.40997	9.89549	8.87936	9.76215	8.43093	9.15639	9.04814	10.4181	9.41814	9.48516	9.48305	10.5261	8.45729	10.532	8.47129	9.00816	9.48055	9.00582
ENSMUSG00000030881	Arfip2	23.569	21.0752	22.348	22.5256	19.8064	22.5169	19.9822	21.326	20.0972	19.6092	21.7559	21.6937	21.1329	19.9397	17.8488	18.9845	21.6615	21.1311	19.6025	19.2107	21.4723	21.0176	20.3031
ENSMUSG00000038671	Arfrp1	11.6219	10.7887	8.8084	9.69777	9.52679	8.92481	10.3903	8.55502	8.44773	7.45678	9.96388	9.00545	11.8111	7.40647	8.49006	11.5494	8.4363	9.70633	11.6573	8.3822	9.38812	13.1976	10.5984
ENSMUSG00000021125	Arg2	8.35865	6.99315	10.1441	8.96184	8.31185	8.12776	6.97833	7.37346	8.13934	8.26568	8.41756	9.01408	8.89847	11.1062	8.82657	8.6283	7.94833	8.24047	8.45197	7.12714	8.20747	7.46424	11.0468
ENSMUSG00000040459	Arglu1	79.5972	70.4879	79.0445	57.3803	74.0371	68.8627	71.8047	69.362	71.435	52.4917	63.0279	62.0158	103.363	60.9481	63.8707	62.996	81.1183	83.9573	93.5084	73.7098	56.2461	95.4611	67.2441
ENSMUSG00000027247	Arhgap1	17.3768	15.0244	14.4609	17.5124	16.1153	17.4393	15.8025	16.0479	14.6457	16.9725	15.782	16.199	14.8447	15.9872	16.3698	14.8588	16.0691	14.1145	16.2137	14.354	14.5952	13.5831	18.3597
ENSMUSG00000037148	Arhgap10	19.3294	18.2035	20.2983	21.6347	20.6005	17.9179	17.8239	20.5455	20.9473	22.0778	20.0207	19.816	15.0929	17.618	15.261	20.3656	19.1764	22.2812	18.8326	16.7649	20.5695	14.245	18.7874
ENSMUSG00000041225	Arhgap12	15.6155	18.012	15.7305	12.9185	15.4268	14.3621	14.39	16.5585	15.6633	16.5818	15.0824	16.191	13.5435	12.5458	12.8077	14.9499	16.6328	15.7737	16.6074	16.5001	15.7318	13.3219	12.8268
ENSMUSG00000053199	Arhgap20	222.236	204.011	201.529	225.278	248.058	217.411	223.101	217.346	221.953	233.251	239.056	239.483	192.51	244.251	274.336	216.271	205.795	217.753	224.741	227.818	219.063	193.91	246.238
ENSMUSG00000036591	Arhgap21	65.3643	52.4456	56.4049	55.7085	59.238	53.2872	67.0673	64.8367	65.3492	68.3234	58.2056	69.1801	50.2639	55.8544	62.3765	66.8061	60.8422	62.8187	71.126	59.867	60.184	48.1634	63.105
ENSMUSG00000049807	Arhgap23	13.1081	11.8706	9.38705	11.7114	11.3374	10.0683	11.7189	12.4102	12.1564	15.1325	10.9574	10.402	10.262	7.87696	11.0333	11.8859	13.1796	9.6821	11.8251	14.022	13.9589	10.1405	9.37224
ENSMUSG00000036452	Arhgap26	74.9388	70.8548	62.5787	80.932	80.0244	73.656	75.6116	74.5793	65.4747	75.67	79.653	83.2147	57.083	75.9381	72.9857	67.8684	64.5831	82.2785	68.7887	66.0391	78.391	61.2932	86.3868
ENSMUSG00000034255	Arhgap27	7.08813	7.53811	6.74888	7.5697	7.98533	7.6336	8.25682	7.34796	7.7979	8.8634	6.85162	7.32213	7.13491	8.27052	6.27402	7.30256	7.15599	6.18264	5.90132	7.66955	7.39884	5.26559	7.19942
ENSMUSG00000039831	Arhgap29	11.3302	9.62846	12.187	8.43537	15.5999	10.1868	7.58771	12.4886	10.8638	9.84196	5.5454	13.3063	15.4607	8.55346	12.0879	11.2008	16.7229	7.32672	15.1556	10.1934	9.05775	11.1021	8.61404
ENSMUSG00000041444	Arhgap32	428.948	337.179	339.074	367.076	337.445	339.538	403.806	378.186	356.823	409.249	355.423	399.574	283.177	324.047	352.624	301.999	349.693	342.856	320.545	325.928	337.591	245.869	368.404
ENSMUSG00000036882	Arhgap33	101.205	68.2703	79.4636	106.021	98.233	101.451	94.6973	82.9409	79.9893	92.0214	85.881	97.6636	86.8473	86.9035	102.504	85.2204	79.6866	79.3443	70.1014	75.6994	82.6517	66.9588	104.102
ENSMUSG00000058230	Arhgap35	163.744	147.629	130.41	162.23	135.431	139.577	160.417	154.634	150.58	173.137	142.683	163.872	127.002	164.874	164.041	131.31	135.012	135.136	144.438	168.699	141.074	119.358	151.56
ENSMUSG00000033697	Arhgap39	16.2745	13.7067	11.5049	15.1549	16.2694	13.776	16.5471	14.6863	13.7424	14.8995	12.8375	15.153	14.7259	15.5937	14.4454	13.1403	10.618	13.9889	12.7303	13.7189	15.4323	11.6283	14.7909
ENSMUSG00000033389	Arhgap44	36.1199	41.1395	33.3556	38.6002	35.7524	41.0284	40.5936	40.6646	37.1484	40.1205	35.7006	39.5787	34.4601	37.4718	39.0406	37.0868	33.9895	36.2166	34.1878	40.0214	41.781	35.0134	38.0423
ENSMUSG00000035133	Arhgap5	89.3342	89.4733	85.4408	90.6963	96.7562	78.718	84.6844	97.9105	99.3074	104.77	92.5509	89.4167	88.0067	103.372	105.501	90.1943	87.074	93.1382	110.585	105.686	94.6249	89.4619	81.4819
ENSMUSG00000025132	Arhgdia	128.019	114.541	106.404	135.089	133.134	124.492	138.884	118.807	109.143	124.309	122.817	121.238	97.4303	110.137	136.569	101.484	101.518	94.7878	88.1047	106.924	115.943	90.6475	132.989
ENSMUSG00000030220	Arhgdib	47.7888	30.097	39.9561	41.1855	37.4612	37.691	44.3593	40.1864	34.1514	37.5267	40.2308	41.9574	31.5482	33.3599	37.5213	31.4206	40.3266	29.8276	26.8151	26.4305	32.8688	22.5796	38.9538
ENSMUSG00000073433	Arhgdig	3.04361	3.01832	3.03245	4.37587	2.39467	4.46559	3.512	2.98752	3.3604	2.92718	3.23012	3.75437	4.12065	3.58632	4.08888	3.66337	3.9269	2.58844	3.81764	2.94696	2.91793	3.896	3.47243
ENSMUSG00000041977	Arhgef11	21.2802	15.0995	16.8644	19.954	23.8574	17.3334	20.1425	21.4344	17.7633	22.4032	17.9595	22.1967	16.3096	17.9008	19.5124	20.1419	20.3082	19.5443	16.2544	21.122	19.6373	14.3946	21.4073
ENSMUSG00000059495	Arhgef12	204.8	242.395	183.751	226.534	225.84	205.591	247.286	225.651	230.469	263.632	215.885	225.268	173.78	185.25	203.143	217.005	240.853	190.045	174.05	223.695	209.106	160.666	198.556
ENSMUSG00000052921	Arhgef15	18.7562	18.8543	19.6738	19.3428	16.5746	18.2883	17.0997	17.709	15.9351	16.0511	15.2366	17.151	20.3952	15.0224	14.8948	16.6349	17.2063	17.379	13.7687	14.9876	16.1223	18.1806	16.6988
ENSMUSG00000032875	Arhgef17	102.157	75.35	70.6725	90.633	76.2556	87.9875	90.5537	87.6266	77.4641	91.5288	77.9895	81.0196	72.9558	80.9469	87.1132	70.5314	67.2129	70.2271	61.0393	71.0726	88.7015	62.3443	85.1236
ENSMUSG00000028059	Arhgef2	32.1076	28.3181	24.7262	28.6556	30.3965	30.4403	27.2809	27.9258	27.1592	24.9967	34.4092	28.5619	30.4397	28.2424	29.0955	22.7433	31.3833	32.7197	30.2404	25.0004	32.9821	32.0289	28.4275
ENSMUSG00000019467	Arhgef25	6.9014	6.78259	6.24765	5.15254	6.03013	6.06704	6.71701	6.351	6.2521	6.61619	5.90616	6.45616	6.44811	5.88337	6.26622	6.68647	4.66945	5.81476	4.4098	6.42844	7.63847	7.18297	4.61835
ENSMUSG00000021895	Arhgef3	40.2	39.3274	40.7515	39.9787	47.6245	35.4997	38.9401	48.4424	40.2115	46.2529	36.5332	36.9884	35.5047	48.4381	46.2584	35.2115	42.1052	36.7623	36.9703	38.9971	48.5668	37.1469	46.9815
ENSMUSG00000037509	Arhgef4	32.8327	34.7234	28.0706	36.6739	30.4351	33.8118	36.7614	32.4494	36.4167	35.179	28.36	32.9798	34.1179	33.3401	25.76	36.7874	31.8196	29.4409	26.3342	32.7288	34.713	30.5898	30.4324
ENSMUSG00000031511	Arhgef7	27.5266	28.2575	25.7487	29.8694	34.2276	32.4208	30.6061	27.4333	27.6547	30.3347	30.0887	31.5072	28.1915	31.7758	32.0277	28.4337	28.6379	31.6584	28.5761	28.6142	27.9918	29.0132	33.661
ENSMUSG00000025656	Arhgef9	495.14	515.554	587.03	526.001	500.189	504.532	505.16	543.371	546.335	571.061	552.68	568.325	442.254	527.194	545.029	517.079	548.991	505.837	522.077	494.483	478.788	428.832	506.655
ENSMUSG00000007880	Arid1a	97.9508	76.8493	90.3267	97.4374	85.1893	103.721	88.3807	85.0992	85.4557	97.7329	91.071	105.409	79.7466	94.8942	118.801	78.0755	81.7009	89.4615	82.4249	81.8313	91.9458	69.3495	107.781
ENSMUSG00000069729	Arid1b	20.0799	21.519	20.9888	20.8753	23.3943	22.1037	21.9355	20.1005	19.8026	22.2767	22.5619	24.6279	18.3849	17.7254	19.0458	22.1151	23.7287	23.9643	21.6395	19.6175	17.4198	16.9154	25.6212
ENSMUSG00000033237	Arid2	20.0409	20.0607	16.5382	19.7293	22.2831	21.7286	20.5642	21.7527	21.996	23.4264	19.7799	22.0174	17.2869	18.8101	20.8881	22.0988	19.9804	22.4539	22.8967	21.0378	21.3809	16.983	21.9348
ENSMUSG00000048118	Arid4a	56.7991	63.2324	52.8094	53.4008	63.2156	54.0636	64.9819	69.0002	56.9266	66.7228	54.973	60.6587	50.3622	52.3413	55.2216	54.2825	73.6417	57.2041	59.1116	63.4553	54.423	44.4072	59.7301
ENSMUSG00000039219	Arid4b	42.21	38.4123	42.2032	34.0132	38.5009	35.5737	37.6609	51.6734	38.4585	44.6541	36.6592	42.4421	35.8455	36.6969	35.4322	38.8315	43.6336	49.8285	59.3633	40.6657	36.3914	28.6051	41.4694
ENSMUSG00000019947	Arid5b	14.8963	11.388	11.5195	12.7756	14.0605	13.6923	13.0707	14.9664	13.2462	14.8299	11.8283	13.9548	10.4366	11.7201	11.6791	11.314	15.2575	14.5458	12.7631	12.8931	12.6554	11.6038	12.2544
ENSMUSG00000025234	Arih1	86.2805	70.5783	80.3202	76.9546	87.5241	75.8732	76.6074	86.9826	79.304	81.4105	87.1877	84.8021	64.9155	72.3181	85.1081	74.2937	89.0608	87.6302	82.9539	75.543	76.2452	71.3579	77.2971
ENSMUSG00000064145	Arih2	15.1916	18.3226	15.0445	16.2637	18.5094	16.2378	17.7557	17.6994	16.3808	16.61	13.7814	15.9184	16.8272	16.4567	14.2623	15.7666	16.1349	16.4556	14.6724	16.1127	14.0549	17.2176	15.1672
ENSMUSG00000060904	Arl1	59.0105	64.6877	77.9537	69.2968	61.6136	53.1048	58.6798	56.0353	53.2096	52.4566	63.2159	62.7972	69.7784	50.2913	57.5489	67.6182	69.2678	69.463	64.2108	55.4702	54.1953	77.0914	64.6552
ENSMUSG00000027122	Arl14ep	43.7058	48.7296	49.8891	46.1325	46.4675	38.2535	44.8565	45.4434	37.5307	40.7255	49.138	42.2902	48.5988	40.7781	40.7004	41.8549	48.0377	47.6916	44.0523	39.2792	40.4449	47.6493	44.1408
ENSMUSG00000042348	Arl15	41.1825	48.6073	54.2507	45.2803	42.0273	43.3706	43.7721	48.3779	45.9761	48.2374	51.1029	50.2156	38.6137	42.9538	43.8515	47.3872	52.9702	48.5716	49.3754	45.8566	46.5265	39.8273	45.9207
ENSMUSG00000057594	Arl16	7.22321	6.70804	8.6614	8.25263	5.57453	6.75398	7.18726	7.53554	6.63163	6.86613	7.07824	7.47876	7.39138	8.05577	8.7953	6.10133	6.37365	6.31589	6.41587	6.89428	6.99701	6.08709	7.62278
ENSMUSG00000024944	Arl2	8.5623	7.42003	8.46162	8.26465	6.41443	9.84521	8.51654	8.78899	7.40997	6.5424	7.61468	6.37065	10.0457	8.28037	9.43664	6.20551	6.91409	7.25314	7.13369	6.49959	7.9035	8.95734	7.82055
ENSMUSG00000031776	Arl2bp	13.2538	15.6039	15.1864	11.8574	13.7229	13.7435	13.593	15.912	15.4714	15.2012	13.1962	13.1064	15.9781	14.5918	12.4727	14.6288	16.2375	14.8339	15.4654	14.1933	16.4142	16.2152	12.3996
ENSMUSG00000025035	Arl3	36.0273	37.1971	38.0422	41.5102	39.0348	38.4559	41.8194	34.3761	34.6646	31.0551	36.6949	33.165	48.077	39.8342	36.9888	35.3578	35.4346	40.5793	32.6547	33.7939	36.6633	51.5593	36.7046
ENSMUSG00000047446	Arl4a	22.9559	29.8784	30.0294	30.0908	27.0719	26.3279	25.6803	26.9936	26.4697	26.5421	24.7324	28.1348	29.7963	26.013	26.7002	33.7029	28.8317	28.786	30.8415	26.4069	23.9214	33.0515	26.5772
ENSMUSG00000049866	Arl4c	8.33062	5.39103	5.35468	6.70501	6.57386	5.77487	7.73206	7.37344	6.30913	8.60096	5.68768	6.59765	5.72231	5.47523	4.55917	7.14788	7.51014	7.72694	4.69698	9.10923	7.37606	5.11118	6.6727
ENSMUSG00000034936	Arl4d	14.6892	6.64639	12.7353	5.04993	8.67972	11.3296	6.57895	9.90716	7.65184	3.75448	10.1779	7.16605	15.3405	11.0203	6.0924	8.8554	4.40625	10.7928	9.06194	7.65058	7.04061	10.6503	7.52932
ENSMUSG00000036093	Arl5a	39.4528	48.961	43.9647	43.9858	45.1455	40.1685	44.5759	45.2226	50.0361	51.2584	41.9195	45.6365	39.5507	42.9743	44.4385	48.457	51.1327	47.0785	50.5611	46.9052	51.3319	44.5916	46.5465
ENSMUSG00000017418	Arl5b	11.5459	12.182	14.2957	9.68993	11.9467	8.94673	9.45264	12.8744	12.0203	12.9853	9.5062	10.6206	10.0157	10.6224	8.52875	11.3006	14.797	11.7756	14.9379	13.4892	8.98262	12.071	10.7103
ENSMUSG00000022722	Arl6	26.7013	32.9017	32.1868	35.3539	32.037	27.0666	27.3335	27.1672	25.0541	23.566	28.4309	30.305	33.7227	27.9243	25.7728	27.8212	31.0034	31.5386	29.0293	23.2707	24.8707	32.4024	31.3965
ENSMUSG00000030654	Arl6ip1	33.7656	42.5505	41.5683	37.9372	36.7607	42.7718	39.3134	33.3712	40.5828	40.417	35.7773	36.9941	38.1691	37.5947	36.6461	42.553	34.4675	38.0664	33.531	36.0586	37.4149	39.3977	38.7827
ENSMUSG00000029404	Arl6ip4	14.7867	14.3736	14.8102	15.8066	12.1965	12.9797	15.4754	13.6983	14.9118	12.1873	13.5507	13.3899	17.9182	17.7162	12.6787	11.9608	13.1404	14.6596	12.5634	12.4462	15.6333	15.4838	13.4672
ENSMUSG00000035199	Arl6ip5	6.41121	7.8917	9.68505	9.00857	7.28827	10.1021	8.33992	7.36773	10.3005	7.67894	8.55014	8.05763	8.20966	8.87565	8.34605	8.30145	8.91883	7.93313	7.52516	8.74845	8.1161	6.49157	8.53413
ENSMUSG00000026960	Arl6ip6	6.02437	6.94098	7.94496	5.44921	6.51203	6.30627	5.2066	5.45154	5.88078	6.28561	6.8353	5.83432	8.83317	6.83759	5.63767	7.04404	6.04865	7.47319	7.89932	7.88135	5.10764	7.32395	5.8965
ENSMUSG00000026426	Arl8a	45.2921	33.5177	39.5141	45.7676	37.5124	48.678	38.9089	43.4782	36.0172	39.6474	40.1358	44.145	34.832	42.8995	39.0789	35.106	37.0181	35.7999	32.2371	35.3569	38.508	31.2337	40.7073
ENSMUSG00000030105	Arl8b	113.376	128.803	138.477	132.745	121.293	124.535	120.045	114.53	121.315	116.641	142.284	119.316	129.922	126.737	135.786	130.677	129.067	121.574	124.597	121.751	116.945	142.096	123.615
ENSMUSG00000027599	Armc1	83.2033	72.9577	81.4759	82.9897	80.0562	71.9467	69.9576	72.3474	68.2567	71.3633	84.5684	80.0694	67.0144	64.309	70.9151	74.2579	77.9891	79.722	76.9225	66.7163	61.484	69.0758	78.8388
ENSMUSG00000038525	Armc10	10.0854	10.8041	10.3631	10.26	9.76224	8.77981	8.65694	9.34669	9.0179	8.51886	9.05528	9.33921	10.7604	9.56301	8.13446	9.34408	10.1524	9.0652	10.5626	8.26093	8.99371	10.9698	10.1421
ENSMUSG00000032468	Armc8	64.6292	65.8671	58.1635	71.8248	71.9591	66.4237	70.3416	65.0463	58.8083	57.5998	74.0229	59.6574	72.2749	69.9059	65.9466	58.8545	64.1362	73.0215	69.5473	62.3495	62.3279	70.7541	68.175
ENSMUSG00000033460	Armcx1	18.9317	18.9253	18.4842	17.0305	17.2506	16.526	18.4128	19.2132	16.8792	17.626	16.3113	17.3096	18.1078	15.8619	16.0416	17.2182	18.7014	16.1976	18.6571	17.3873	15.3492	16.971	17.0935
ENSMUSG00000033436	Armcx2	20.8323	23.6662	19.0338	19.5418	22.816	21.3308	23.1443	20.9899	19.1769	20.0745	22.3639	21.9321	24.4622	21.0924	24.0389	22.7975	18.5567	20.9525	20.7438	23.5526	24.2526	22.3092	23.1774
ENSMUSG00000049047	Armcx3	45.9281	46.6328	54.5017	44.6156	56.1288	54.184	43.0238	50.7684	46.8067	44.1207	52.9581	51.5184	58.2166	59.6738	55.1126	46.6044	55.9673	58.0542	57.961	53.8552	52.5871	54.3692	59.0528
ENSMUSG00000049804	Armcx4	12.6591	18.8065	12.4215	15.3089	14.1507	14.7345	17.4462	14.7165	17.7996	18.2923	14.1699	18.4453	13.4493	13.778	13.3538	18.8505	18.1402	14.3332	14.5095	20.0853	15.521	12.4236	14.5595
ENSMUSG00000072969	Armcx5	17.2081	14.9684	22.8099	19.7201	14.414	15.8922	16.3637	19.8323	16.4209	16.4127	18.7061	16.2466	18.9836	20.0647	20.6655	15.7179	18.5334	18.5102	22.5214	16.4432	15.1488	16.7058	18.7771
ENSMUSG00000061759	Armt1	9.64659	11.1629	9.57051	10.3807	10.9784	9.39553	9.50676	10.1346	8.20854	8.75442	10.7553	9.27917	12.2874	9.10079	10.2355	8.4909	10.1807	10.6972	8.24046	9.96191	9.5388	11.8564	8.92099
ENSMUSG00000015522	Arnt	10.0924	9.17525	9.51435	9.58395	9.82357	10.6001	8.22264	11.4018	7.9238	10.4152	7.83586	9.32258	9.08795	8.94344	9.11239	7.58762	11.1701	8.49501	11.3309	9.0234	7.25107	8.56029	9.01485
ENSMUSG00000015709	Arnt2	52.6408	66.9481	65.5548	69.4044	58.0687	54.7466	66.5243	70.3232	67.4462	68.1941	57.701	68.0426	58.7449	66.1613	67.3511	60.7791	55.0208	65.313	55.2621	63.204	58.7223	48.9575	58.2835
ENSMUSG00000055116	Arntl	8.923	8.97775	7.80267	8.42344	13.0944	11.1405	10.6889	10.2874	8.52162	8.53254	9.20964	9.53963	10.3099	10.1158	11.082	8.59975	11.3515	9.04484	9.3591	9.18639	9.61994	10.1802	11.756
ENSMUSG00000029621	Arpc1a	50.6162	39.4116	48.8793	42.2148	39.9931	39.9147	39.202	37.6171	36.7327	35.0598	43.2633	39.2557	49.4956	40.518	35.1812	37.1304	35.4899	49.5737	40.8321	29.5738	36.8016	47.7584	41.2195
ENSMUSG00000006304	Arpc2	162.417	126.609	173.584	156.609	155.203	158.641	126.967	134.293	125.062	134.516	162.629	155.987	135.72	144.086	176.599	137.138	141.331	143.326	158.98	115.296	130.08	143.629	183.165
ENSMUSG00000029465	Arpc3	10.7032	6.72471	11.8239	10.0708	9.54701	9.30755	8.30178	8.01788	7.74665	7.02494	11.2877	7.18097	10.147	8.87295	7.98452	9.19532	9.11971	9.44269	10.8474	6.71148	7.9506	10.2105	8.59045
ENSMUSG00000079426	Arpc4	28.4696	19.4581	19.6572	30.012	29.1665	29.8242	28.8813	25.1508	22.3222	20.6973	26.8158	19.4652	25.494	20.0697	28.0567	22.0037	23.5353	22.736	18.1589	22.1583	29.1485	24.2422	25.1963
ENSMUSG00000008475	Arpc5	63.8536	58.8299	59.8427	56.9576	63.3766	63.0874	58.0802	56.2945	56.2312	50.7619	56.9969	50.1042	59.3008	48.7833	49.6957	59.2239	62.3332	57.2185	54.0339	44.5367	60.5634	73.9811	56.8957
ENSMUSG00000026755	Arpc5l	42.2707	42.245	36.7965	40.6979	46.4753	45.5569	41.1448	37.6454	34.5632	31.983	45.9838	34.4629	48.0489	40.4923	36.0183	33.4141	37.6051	48.0255	34.499	34.5618	41.3073	53.6173	38.4661
ENSMUSG00000039043	Arpin	5.58341	4.86449	6.28746	6.24681	4.98184	5.04776	6.29585	5.10226	5.32365	6.15583	6.5323	6.004	5.33387	6.48906	7.03838	4.5879	6.13593	5.48088	6.18164	5.28688	6.42849	5.55014	5.73902
ENSMUSG00000007656	Arpp19	800.329	616.35	790.817	649.585	614.804	603.047	564	618.463	614.137	529.778	676.771	560.73	743.245	583.305	628.159	610.904	669.976	622.311	732.709	540.506	629.901	873.66	587.864
ENSMUSG00000032503	Arpp21	1444.67	1245.03	1477.34	1458	1455.35	1518.65	1318.29	1402.07	1420.9	1468.66	1353.54	1537.65	1191.83	1361.42	1490.71	1367.33	1473.22	1482.48	1526.9	1164.75	1294.3	1322.55	1577.32
ENSMUSG00000018909	Arrb1	91.9898	84.838	78.6506	95.7609	89.5247	89.0184	104.329	88.7166	94.5391	100.686	97.1958	88.2178	86.5516	83.5879	92.8772	88.5228	87.0127	105.664	78.3567	95.7078	97.2996	87.0105	84.7492
ENSMUSG00000060216	Arrb2	5.13161	5.01752	4.92436	4.88004	3.81111	4.17461	6.0537	4.73265	4.79257	4.18045	4.93904	4.20248	5.60294	4.82938	4.46465	5.3254	4.85473	4.29022	4.79833	4.2554	5.92822	6.04092	4.8966
ENSMUSG00000074794	Arrdc3	14.5603	13.5632	14.6318	14.4017	17.0249	11.8934	16.5721	20.403	17.9544	16.2092	13.7064	14.3005	12.747	16.4335	14.695	15.7203	17.0885	14.8728	17.9508	14.7505	16.6915	14.5482	12.3519
ENSMUSG00000042082	Arsb	30.9646	30.3953	30.9446	28.2261	26.7924	31.639	49.7191	29.6438	41.3476	41.8427	32.7647	39.2598	26.6745	43.3793	41.5546	30.6428	28.4453	26.1262	28.2894	43.0628	31.2409	20.8865	32.8249
ENSMUSG00000048355	Arxes1	3.40799	5.10913	6.31143	4.16743	4.80701	4.8747	4.82505	3.74906	5.75733	4.07621	4.97933	4.6086	5.99553	4.99562	4.05603	5.32226	5.10823	4.2754	4.05554	4.46431	3.68328	3.57785	4.61104
ENSMUSG00000048040	Arxes2	6.32594	7.47257	9.65819	6.51354	4.87066	8.19789	8.3128	6.10888	7.07234	6.65107	7.68894	6.16951	8.71419	9.97611	6.73088	7.13852	6.22782	6.82828	6.62558	8.10564	6.71496	8.49221	6.65428
ENSMUSG00000031591	Asah1	8.73821	9.80139	12.3787	7.03139	8.56712	8.56212	7.7222	9.00059	10.2472	9.12762	6.64708	10.2517	10.2278	8.33362	9.70925	7.03178	10.2816	8.28165	10.3841	10.2974	6.96596	8.23831	7.33538
ENSMUSG00000024887	Asah2	6.49287	7.87007	9.1035	6.43315	5.40865	6.6852	8.5602	9.01056	10.9449	10.208	6.66996	8.55162	6.23387	13.5001	9.24126	7.24438	6.12041	6.51984	9.83703	11.6735	7.09517	5.84624	5.67059
ENSMUSG00000022377	Asap1	44.8201	44.8183	38.8437	48.6324	57.4289	46.4976	43.763	40.8007	40.6206	43.4695	49.5393	46.2078	43.1772	37.691	44.7787	46.8362	48.7876	52.5659	45.9216	45.8861	39.5008	42.7534	59.6832
ENSMUSG00000052632	Asap2	13.6653	12.9285	13.2431	13.2202	15.1679	13.1425	11.9033	13.7503	11.5426	14.8147	13.1469	13.5912	14.477	11.71	13.0945	15.4489	16.0512	13.4595	16.624	12.5878	12.8428	15.7595	12.4051
ENSMUSG00000026311	Asb1	9.87591	9.96678	9.17115	10.1496	7.99989	9.78738	9.89481	10.005	10.7008	10.3271	8.48758	8.73563	8.6797	9.52827	7.81444	10.3611	9.93633	8.86551	7.99288	9.28657	10.6158	10.1498	9.03538
ENSMUSG00000031382	Asb11	2.441	2.20759	3.1129	1.52324	1.86739	1.97381	6.47089	2.10554	2.85302	2.34327	3.30579	2.93754	2.81451	3.24358	3.396	3.35025	2.90152	2.9002	3.02363	7.86337	2.62246	3.77655	3.35645
ENSMUSG00000033781	Asb13	13.196	11.0938	11.222	12.0038	10.5475	12.7808	10.7903	10.7588	11.02	11.5965	11.1781	10.9556	11.4765	10.934	12.6148	11.7697	10.3384	10.6652	10.8647	9.77186	13.2004	11.8831	12.7887
ENSMUSG00000020305	Asb3	10.5927	8.33784	9.82106	7.58385	9.32068	7.44855	7.07895	7.6826	8.56064	7.72672	7.94917	7.83987	8.67921	7.56214	9.21228	7.41197	7.71793	8.59825	10.2493	8.59862	7.26703	9.07651	9.70595
ENSMUSG00000030509	Asb7	23.9373	19.4817	21.4238	24.0462	20.9075	17.9017	25.7941	24.6132	21.6896	24.9615	21.4577	23.8091	18.3579	23.4533	20.5469	21.3892	26.7004	21.9662	20.512	22.4945	22.5109	20.6981	21.5579
ENSMUSG00000048175	Asb8	30.1811	24.5375	28.813	26.2671	24.6932	30.0228	26.2279	28.512	24.4845	24.7889	27.2151	26.7896	29.0677	32.1207	28.8386	26.0027	23.3747	24.7795	24.5399	23.5868	29.6675	29.1321	25.6415
ENSMUSG00000044475	Ascc1	5.66681	4.88554	6.13137	4.55198	4.58607	4.35881	4.76033	6.24242	4.51691	4.67112	5.11296	4.70327	5.50486	5.19993	6.01983	4.92874	4.27477	4.90261	6.007	5.07738	5.02664	5.80992	4.97782
ENSMUSG00000038774	Ascc3	23.4072	22.1812	20.8586	20.4411	26.2647	21.2578	21.5643	24.9572	21.7987	23.0476	23.5553	22.1913	20.0966	17.9682	23.5557	21.4919	26.8716	25.3557	28.6496	24.2546	22.2967	21.6099	23.631
ENSMUSG00000019857	Asf1a	11.5128	11.5824	11.5444	11.2153	13.0188	9.63573	9.95777	10.5867	10.3548	10.798	9.61674	9.60104	11.3365	10.0384	9.16622	11.7659	11.8207	10.1033	11.2402	10.4824	9.26876	13.0147	10.9543
ENSMUSG00000028053	Ash1l	220.386	214.538	225.086	225.167	237.359	206.808	219.208	231.609	203.448	229.986	236.249	235.912	190.412	210.55	224.007	209.551	236.1	237.44	241.852	226.62	199.928	186.982	242.253
ENSMUSG00000031575	Ash2l	13.6881	13.1899	13.7162	13.4513	16.1262	16.1646	11.7315	13.9006	12.6335	12.6134	16.0093	11.8141	14.2584	13.1431	11.1242	12.7507	15.4784	15.8255	13.5673	12.8652	11.719	14.7471	12.7491
ENSMUSG00000023017	Asic1	27.3536	26.1258	28.8828	26.0179	23.8615	32.5448	33.2183	26.3204	34.9179	32.9333	25.9846	28.4416	24.5711	32.7541	32.1819	26.7806	23.2386	22.2948	19.3225	33.3194	27.5056	22.1791	24.5682
ENSMUSG00000052456	Asna1	34.3607	25.8991	44.7996	30.6458	23.0817	31.7192	24.3921	31.557	29.1589	31.7074	32.8147	28.1313	24.6765	33.291	34.2432	27.8487	26.589	23.2013	29.9335	24.4207	28.4615	23.1263	32.6935
ENSMUSG00000029752	Asns	20.1143	21.5121	20.9473	22.1659	21.6791	23.7717	22.234	19.3011	19.2033	19.7669	22.3929	20.5709	26.6275	25.0246	24.5488	19.1916	20.539	25.4673	24.143	18.4716	21.5013	27.1464	24.5158
ENSMUSG00000026095	Asnsd1	11.6358	10.1147	11.8273	10.0303	8.91487	9.84665	9.69522	10.1214	9.48934	10.6607	9.02203	10.7565	11.5198	8.97314	11.0118	10.8444	9.54601	9.58055	9.9665	9.59347	11.4956	10.5182	9.62687
ENSMUSG00000028207	Asph	22.2357	31.1422	31.1689	25.4436	28.6652	25.0222	27.0638	23.907	24.0946	27.7457	25.8132	28.6947	25.1765	24.5744	25.2139	30.2616	32.3086	25.5382	29.5612	31.9368	20.6685	27.049	32.734
ENSMUSG00000046378	Asphd1	3.42183	4.17953	3.50975	2.98153	2.86476	5.47298	4.30474	2.96979	4.85535	3.55042	3.56755	3.27565	4.7713	3.77693	3.23883	3.19761	4.29062	4.60485	3.11193	4.55502	4.53158	4.15521	3.69067
ENSMUSG00000029348	Asphd2	17.7286	14.9754	17.4575	15.5418	12.1617	18.6918	18.0845	13.8832	18.6063	16.5326	14.4431	15.3123	17.658	20.7508	16.1002	14.3132	14.7914	13.8219	14.3042	16.0489	15.8331	19.1878	14.9525
ENSMUSG00000024654	Asrgl1	16.403	17.3575	14.1628	18.3445	17.8352	13.2173	18.1403	19.9513	20.0141	20.0398	16.7246	15.6694	16.5156	14.6002	16.5449	20.8725	19.6954	15.305	13.4044	21.6762	24.3394	20.6676	11.2414
ENSMUSG00000076441	Ass1	16.8635	17.5085	15.6766	18.3975	18.2104	15.4828	14.974	17.1831	15.8114	17.9041	17.2255	18.4553	14.3495	15.9858	18.0095	15.4602	12.8356	15.3907	17.3001	13.7813	15.8076	11.2349	18.3316
ENSMUSG00000026587	Astn1	54.2952	72.5171	67.871	58.4652	56.4787	66.8653	89.8431	58.3524	89.1567	81.1486	68.2783	76.7194	56.8547	91.3313	74.7551	65.3086	61.0838	59.775	58.5206	96.0192	65.5529	53.1294	60.0255
ENSMUSG00000042548	Asxl1	19.1365	18.5439	17.5437	18.4249	16.6514	17.5597	16.3705	19.0696	15.3719	17.8913	17.0311	18.3692	14.9773	13.0283	14.9307	18.7087	16.5904	16.8303	15.436	16.4609	15.087	13.5621	18.6613
ENSMUSG00000037486	Asxl2	26.925	26.748	30.0165	27.4306	27.6186	24.0118	24.8164	30.7223	27.5759	32.4729	27.3743	29.2386	23.8382	24.3534	29.0677	26.9395	32.2338	31.3724	34.986	28.4806	27.9515	22.4799	29.8527
ENSMUSG00000013662	Atad1	40.395	49.8259	58.7984	40.4889	41.8052	46.8563	48.1669	35.6647	49.7393	48.0737	48.774	50.1327	44.3013	52.3222	48.2572	44.1285	47.4981	40.3763	43.759	51.6897	41.5428	43.2889	45.2308
ENSMUSG00000024426	Atat1	22.5555	20.8026	24.0153	23.5405	20.4898	25.4247	21.6351	23.5913	19.6355	23.8825	22.8071	25.347	19.064	20.2378	27.3666	21.0495	20.3321	20.8527	20.264	18.2249	23.3356	16.973	24.5455
ENSMUSG00000034958	Atcay	29.5282	26.6217	24.6501	27.5966	23.9085	30.891	27.9678	26.1112	24.5902	28.8207	24.4392	26.7874	23.8782	25.5485	25.6375	22.7629	25.3208	21.2915	17.449	28.9557	27.0996	21.6465	26.0856
ENSMUSG00000030850	Ate1	17.322	22.464	19.8877	21.0041	19.4509	19.985	18.2486	21.6536	18.3091	20.8324	20.3958	18.1693	22.7184	20.5315	17.7992	20.0671	18.5699	21.4405	21.0983	21.8551	17.6382	17.9976	17.8711
ENSMUSG00000023027	Atf1	17.7925	17.556	20.3903	17.0383	18.6364	15.3862	14.72	19.2965	17.0926	17.0263	17.6377	16.6954	21.2579	17.0172	20.7444	16.0981	15.7747	18.3255	18.7398	18.1391	15.8092	14.044	16.354
ENSMUSG00000027104	Atf2	208.567	192.857	240.083	197.75	209.849	181.278	183.443	208.727	193.207	210.633	205.554	197.605	174.937	171.202	210.702	206.07	221.689	207.792	206.53	200.488	175.897	211.209	195.534
ENSMUSG00000042406	Atf4	18.0927	13.3077	16.6314	13.0465	14.2993	16.1766	13.4031	15.1252	15.828	12.8037	13.2327	13.1576	19.3161	17.4908	13.6632	15.3983	11.526	16.7013	14.3678	16.5356	15.2411	18.7985	13.9418
ENSMUSG00000026663	Atf6	56.7642	73.9477	74.4931	65.5275	73.0693	79.8216	85.8994	67.7545	90.1604	88.5517	81.5301	81.6642	59.0316	87.8758	93.2235	84.1256	75.4685	74.9995	74.9296	97.9569	76.1518	67.4131	81.6974
ENSMUSG00000015461	Atf6b	3.93317	4.72654	3.89416	3.74802	3.83894	5.52133	4.03119	3.49269	4.18881	3.98486	4.21835	3.46182	3.67143	4.79186	4.14389	3.08006	3.52277	2.98066	2.83871	3.53569	4.47479	4.14473	3.92127
ENSMUSG00000099083	Atf7	19.7618	19.2576	17.0543	18.8064	18.0771	16.7498	17.5417	20.7906	18.5644	23.6545	17.5812	20.3629	14.8917	17.2077	21.5294	14.7146	18.8673	18.1808	23.1269	19.6754	16.409	14.4472	17.3061
ENSMUSG00000030213	Atf7ip	45.2435	46.2531	51.1684	44.1612	44.5963	44.2651	46.5041	52.1655	51.4704	54.3151	44.2838	51.2496	41.6151	47.5118	49.1849	42.0611	48.9889	47.1558	44.6832	48.5963	45.145	35.8489	42.7203
ENSMUSG00000021619	Atg10	7.41955	8.64333	8.29483	6.82211	7.81655	6.00758	5.31427	7.26069	6.20458	6.41561	6.79629	7.44594	8.13888	6.40058	6.12215	6.85293	7.83418	7.28554	7.55304	6.44698	7.18691	7.4189	7.34396
ENSMUSG00000037204	Atg101	2.48288	4.40149	2.8823	3.39514	2.64573	4.13009	4.14827	3.23746	3.38587	2.63958	2.87361	2.62271	3.84287	3.41459	2.17062	3.53723	2.2906	4.15428	1.64802	3.3577	4.22758	4.25634	2.72834
ENSMUSG00000032905	Atg12	18.4629	19.394	18.6893	17.2642	18.0747	14.8534	14.8538	15.3173	15.5687	14.195	15.6204	16.0678	19.1403	13.4741	13.9539	17.0725	16.7323	15.6112	16.1263	13.637	16.6899	19.7675	16.3402
ENSMUSG00000027244	Atg13	33.5022	25.8459	26.1873	28.1097	25.1194	29.2386	30.2184	31.8828	30.4095	30.7434	26.4024	27.8117	25.1757	30.0503	28.7642	27.4425	23.6037	23.9454	24.7046	26.8844	35.2129	24.5952	25.467
ENSMUSG00000037526	Atg14	8.99352	8.14899	7.1925	9.49279	7.67579	7.32161	7.8013	8.54995	7.85908	7.89922	7.93246	7.91685	7.77461	7.20874	7.87411	8.36125	7.7387	7.71372	8.97905	7.39548	7.73618	7.86769	8.06706
ENSMUSG00000041341	Atg2b	21.6072	20.1948	17.4319	19.1915	19.7879	17.845	21.544	21.4408	20.2317	21.2669	18.8319	20.1977	18.1292	19.0065	18.3513	19.9314	17.9092	19.9989	20.6938	21.739	19.0839	17.8223	18.8559
ENSMUSG00000022663	Atg3	20.5514	22.1784	23.2609	22.3926	28.1046	23.0811	19.0745	21.1883	18.4669	17.9397	23.6695	22.9861	22.7831	19.1165	19.6602	26.6089	24.2431	28.9331	26.6868	19.9349	19.5531	29.5146	26.2453
ENSMUSG00000026280	Atg4b	8.75904	10.043	6.05298	8.84891	8.24672	7.90985	8.37267	8.97234	7.24799	7.64817	8.21919	7.52509	8.22842	7.9684	6.56819	6.62594	7.63572	8.25914	7.22768	8.19841	8.71002	8.37291	7.89454
ENSMUSG00000028550	Atg4c	28.3706	22.3612	27.5995	21.703	22.6691	23.089	25.1301	26.3882	25.3741	25.5097	24.2967	27.8462	21.8292	26.2118	29.9457	25.5447	24.8246	21.7027	27.6007	25.1473	28.9902	23.1749	26.8866
ENSMUSG00000038160	Atg5	7.38921	8.73203	7.24903	7.80703	8.65852	6.71447	7.1069	9.00778	8.43972	6.90083	7.25217	7.36921	8.10637	6.9378	7.1281	8.21641	7.64572	8.50035	9.18819	7.92399	6.96497	8.05813	7.36869
ENSMUSG00000033124	Atg9a	24.3723	28.2103	23.9486	26.7462	23.6665	29.7308	37.4261	22.3738	29.9488	33.0527	26.8976	29.0178	22.9035	32.8997	28.6561	24.2284	23.9741	18.9424	18.6455	28.0855	28.9581	20.9	25.2609
ENSMUSG00000021066	Atl1	34.7279	44.6355	47.578	41.4794	37.1375	40.1716	39.9431	37.133	44.5447	39.2932	44.9033	43.6918	41.2092	42.6327	43.2744	46.2331	45.1886	44.7156	49.9655	47.3198	39.4927	43.602	47.4424
ENSMUSG00000059811	Atl2	52.614	46.9499	50.893	49.5008	58.3173	52.5003	54.9851	52.0212	52.8575	52.3044	54.6592	50.0882	48.7139	56.0408	55.3548	49.4745	59.594	56.5795	58.6341	56.7445	50.4231	58.768	55.401
ENSMUSG00000024759	Atl3	25.8966	24.5437	29.4369	24.2339	24.2109	22.7731	24.8042	30.5086	26.3748	31.593	24.3368	26.0963	22.1716	23.1087	23.6832	28.7016	32.2237	26.3892	27.6483	29.8676	26.9769	22.7409	23.3909
ENSMUSG00000047388	Atmin	38.9849	41.7166	40.0344	40.6911	35.8481	40.7418	36.6135	41.3478	37.1605	42.8017	37.6754	43.203	34.0615	43.4403	39.4886	34.7775	35.3567	35.3878	35.3528	36.7858	39.6096	29.7969	44.1936
ENSMUSG00000004263	Atn1	57.8289	37.1431	39.3909	48.9105	47.8295	50.0157	55.0024	49.7255	46.3405	51.5688	44.4455	54.0463	37.759	51.1173	53.598	36.9181	39.2441	42.2047	32.8042	43.3896	48.9392	29.7185	47.6196
ENSMUSG00000018585	Atox1	8.40807	7.02177	7.24286	8.75374	7.03497	10.2945	9.97692	8.08674	8.88791	7.10196	8.32297	6.65455	11.4157	10.2445	10.3751	9.70533	7.58883	7.11735	7.01666	7.58295	9.7543	12.7001	8.58398
ENSMUSG00000031441	Atp11a	20.564	21.7381	18.742	17.0059	22.9323	22.649	27.3256	23.5637	25.2692	26.4189	18.311	26.6504	19.7763	28.6678	19.3955	22.8382	24.4227	19.7357	28.4524	26.7914	19.448	18.5716	19.918
ENSMUSG00000037400	Atp11b	19.2969	16.6203	17.5139	11.4387	15.7333	17.0313	20.04	18.6161	19.4683	18.8908	13.4282	17.9193	17.8072	20.0757	12.5932	16.3271	16.7408	17.8902	19.3573	22.1228	15.5355	16.0506	12.9837
ENSMUSG00000062949	Atp11c	4.81402	6.69563	6.67082	4.94118	7.68385	6.47134	7.06299	5.72657	8.56951	7.05895	6.28284	6.5435	6.20345	6.72684	5.98682	8.63666	8.3053	7.2032	9.96994	8.57782	5.4805	7.3868	6.15544
ENSMUSG00000036622	Atp13a2	5.9084	6.28189	4.58842	6.20353	5.73912	6.67921	6.4148	5.38754	6.63375	5.77791	5.86632	5.07709	7.57648	6.52582	6.15718	4.88202	5.58604	4.68087	5.23203	5.16977	7.55753	5.42787	4.77887
ENSMUSG00000022533	Atp13a3	35.2057	54.3538	44.5179	38.8151	41.9151	46.1322	52.8429	38.8231	61.6671	53.5683	44.4384	51.0845	38.8966	44.5218	41.4355	51.9604	54.1968	41.418	40.8894	63.4353	43.8955	38.8827	38.3193
ENSMUSG00000048939	Atp13a5	6.52896	9.02535	8.28843	3.76118	8.80811	6.28867	5.32061	6.84866	6.82283	6.75827	3.23978	7.59943	9.3134	4.13519	4.12367	6.6009	7.76555	5.97364	7.45744	6.95526	5.03523	6.90485	3.74539
ENSMUSG00000033161	Atp1a1	58.6392	63.547	74.558	64.0801	65.0134	80.2196	85.683	52.3862	75.9177	69.7733	78.3444	77.2438	71.7219	90.6172	76.0029	66.2586	76.7334	59.4637	55.1982	86.491	72.0118	62.539	77.4555
ENSMUSG00000007097	Atp1a2	41.3417	48.3746	35.4332	27.9308	51.8524	35.4839	38.865	49.131	41.6454	53.208	24.8693	46.7863	45.233	30.0438	36.5603	42.6361	57.2616	29.6051	50.0273	54.3292	40.047	39.8124	27.7616
ENSMUSG00000040907	Atp1a3	215.479	223.166	218.711	218.899	193.118	261.37	290.157	198.154	249.897	276.157	223.51	245.128	170.493	273.182	229.275	201.669	195.767	174.961	157.029	261.282	239.772	150.393	238.396
ENSMUSG00000026576	Atp1b1	434.811	558.354	584.154	460.75	487.417	554.687	591.961	398.782	553.816	496.694	531.234	532.584	531.021	592.493	519.509	511.912	527.426	459.025	487.229	576.545	437.257	501.562	546.065
ENSMUSG00000041329	Atp1b2	43.6179	35.5604	28.801	28.0271	32.9814	31.5442	37.0203	42.4731	35.7394	41.3983	31.1949	42.3138	25.6008	43.9854	31.691	31.7618	30.0624	22.6385	31.1242	44.897	43.3343	24.4893	27.8528
ENSMUSG00000032412	Atp1b3	15.0618	17.7575	17.9583	15.7615	16.9361	14.5201	17.4576	18.3115	17.8278	17.9979	15.5293	16.9443	20.7832	18.5945	18.857	20.8498	17.8002	20.0095	25.6576	17.8008	18.3695	23.1515	16.9173
ENSMUSG00000029467	Atp2a2	302.102	351.982	413.858	317.638	328.976	371.571	406.496	288.912	412.948	374.145	384.531	390.73	331.593	425.196	425.183	342.781	405.824	358.447	352.227	459.162	353.568	375.8	386.385
ENSMUSG00000019943	Atp2b1	556.059	612.243	735.323	542.858	593.468	704.445	778.747	562.239	779.243	749.41	719.806	721.292	522.013	769.57	682.22	649.044	756.817	629.895	557.419	815.131	635.117	573.093	643.53
ENSMUSG00000030302	Atp2b2	365.907	339.61	392.729	348.356	336.4	429.554	475.383	355.08	451.806	475.404	402.668	425.232	321.756	516.453	448.447	337.617	372.014	340.539	294.559	481.387	393.845	292.344	374.552
ENSMUSG00000031376	Atp2b3	24.7059	24.4107	22.0918	21.9619	21.0153	24.8459	32.5869	22.4905	27.5972	29.8245	20.6797	30.3131	20.564	28.3619	26.2986	23	20.7467	18.419	17.3208	32.7293	22.1549	14.147	25.2119
ENSMUSG00000026463	Atp2b4	15.7113	21.5751	18.093	16.7094	14.9708	15.1079	21.6078	19.1241	21.3004	22.5247	12.8604	21.651	14.978	14.8728	11.2135	21.4145	17.3677	15.6528	15.3338	20.7037	13.5982	9.98491	13.6713
ENSMUSG00000032570	Atp2c1	35.0874	48.0527	45.0342	35.7794	40.1878	41.3614	50.8471	40.1526	51.6702	46.5567	41.8641	46.5151	38.338	40.9799	38.0501	49.702	50.3244	40.8931	40.9557	50.2329	44.8765	40.3839	35.9542
ENSMUSG00000025428	Atp5a1	336.781	326.583	335.487	366.893	360.172	310.078	322.34	303.076	313.183	261.112	377.464	286.457	430.656	388.766	372.284	253.342	306.893	394.239	320.827	279.381	344.449	457.785	312.144
ENSMUSG00000025393	Atp5b	759.091	703.249	711.354	846.303	844.495	764.807	800.689	702.85	697.755	687.672	810.113	802.887	728.888	803.75	902.06	681.601	737.283	760.563	653.17	712.507	733.086	764.063	879.13
ENSMUSG00000025781	Atp5c1	112.522	136.849	131.162	125.92	125.45	117.556	121.962	108.92	114.607	101.092	126.211	118.731	143.412	128.048	113.672	115.787	111.956	146.933	121.791	105.756	108.177	153.814	124.357
ENSMUSG00000003072	Atp5d	60.3635	54.7102	51.655	68.1647	63.2322	73.688	57.1974	52.4262	57.1664	51.7612	61.2371	52.7954	66.8441	61.1178	58.433	56.1353	53.8408	61.0067	48.8347	48.524	71.2699	64.0773	70.8255
ENSMUSG00000016252	Atp5e	52.3409	43.164	51.1068	44.6441	41.9402	53.8875	38.7407	38.1233	50.2509	35.2762	45.2819	37.329	63.6229	44.2453	47.8777	48.7959	36.2751	44.48	47.304	34.9834	51.5292	67.8009	43.9934
ENSMUSG00000000563	Atp5f1	96.1617	96.83	102.587	96.6806	94.3983	90.9798	79.1458	81.4051	85.6657	74.4358	102.88	84.2375	116.858	91.3439	90.877	83.0589	91.7036	106.222	105.219	78.4654	87.7053	125.45	92.1139
ENSMUSG00000006057	Atp5g1	67.7065	58.8407	65.3838	71.1587	62.2245	82.5762	63.8695	64.3809	67.5114	60.7777	66.1554	56.1594	68.8423	69.5299	77.1637	54.5031	54.2022	66.1839	56.0088	50.9953	73.8222	71.2327	63.4302
ENSMUSG00000062683	Atp5g2	22.7313	14.2049	23.5844	21.9543	18.4606	19.0526	15.8144	19.0145	18.2462	15.3458	20.4668	15.0199	21.6859	19.9491	20.9557	15.2212	17.5842	16.7893	19.1475	14.7244	16.0068	23.6361	17.9062
ENSMUSG00000018770	Atp5g3	143.687	149.381	157.326	132.788	131.5	148.057	136.589	126.084	141.056	106.73	144.406	121.446	191.964	156.506	143.837	117.619	123	173.407	155.4	118.695	129.871	203.876	143.178
ENSMUSG00000034566	Atp5h	99.549	98.4402	91.6182	97.6859	88.7752	116.279	99.4434	87.8674	87.9505	75.5505	104.17	80.4445	104.984	106.84	92.3223	75.1713	81.8497	94.3873	79.7374	78.392	98.3446	120.469	93.823
ENSMUSG00000022890	Atp5j	87.9772	77.388	100.771	78.8002	79.9503	86.4905	76.225	72.5665	86.9393	68.4339	86.6645	73.4427	101.038	96.3215	90.9809	77.3375	74.2504	81.1253	100.056	70.4937	77.2978	110.595	76.9514
ENSMUSG00000038690	Atp5j2	45.4307	37.4327	38.7324	40.221	41.3595	45.2561	47.367	35.0831	43.692	33.8844	42.0345	33.053	52.7096	52.1564	41.4609	43.624	30.9385	36.7571	34.9786	31.8225	46.2819	59.3356	39.3199
ENSMUSG00000050856	Atp5k	61.3197	54.7398	61.1656	59.5453	55.4646	69.6721	65.9557	51.2348	64.0235	44.4217	58.3732	53.0128	82.0626	72.8169	64.6223	49.9432	48.1882	63.9947	53.4193	49.5002	56.8969	83.5027	55.1349
ENSMUSG00000038717	Atp5l	115.832	98.8228	123.889	96.0963	91.2441	116.112	92.2349	89.2061	102.616	82.0572	107.196	81.5638	128.157	108.093	99.0763	83.8448	82.1287	113.273	98.2679	76.7592	107.427	134.811	97.3888
ENSMUSG00000022956	Atp5o	56.5163	49.6295	56.4368	56.2504	53.8913	60.7348	54.217	46.6683	50.5993	43.6771	59.2473	46.1991	62.4172	64.7867	57.2712	48.2539	44.9072	48.7886	47.2502	40.7295	55.8644	69.4991	53.7428
ENSMUSG00000054894	Atp5s	9.33268	10.4605	10.7559	8.99948	7.18143	8.80063	7.69364	9.60913	8.62713	7.98021	9.14593	8.78134	9.98628	8.99962	9.81761	9.04314	8.67713	7.49054	10.1718	8.87771	9.89498	9.67859	8.48717
ENSMUSG00000057229	Atp5sl	7.19505	8.8737	7.68916	9.35723	8.35764	8.85901	7.78882	7.9805	7.77168	7.16312	7.73014	8.17657	9.30503	8.27991	8.10212	9.17076	7.91744	6.73621	6.45508	6.98346	9.45678	8.65039	8.39011
ENSMUSG00000019087	Atp6ap1	49.9789	55.259	58.4518	44.0973	48.3548	60.0533	72.8177	42.1326	64.2343	60.0365	55.5872	56.8319	49.9974	73.2361	48.7299	52.1605	48.5329	48.8242	44.9554	61.6295	55.0534	48.2409	52.1924
ENSMUSG00000078958	Atp6ap1l	1.77316	2.15374	2.49278	1.67789	1.84337	1.82209	1.94696	1.70032	1.88048	1.69726	1.83553	1.53854	2.19459	2.14102	2.2182	1.41783	1.76936	1.4148	1.7078	1.69347	1.71192	2.38606	1.62059
ENSMUSG00000031007	Atp6ap2	21.454	31.7133	32.2369	21.5067	20.7711	29.3367	28.6041	21.6799	30.8949	23.1631	25.8443	24.3515	37.7648	31.4353	21.2454	28.3783	26.9724	29.8742	30.7346	35.3243	23.1225	29.6343	24.266
ENSMUSG00000019302	Atp6v0a1	48.949	47.366	53.6299	49.2767	52.9186	64.6423	60.7386	55.925	57.2013	62.6879	60.1088	64.7942	44.5558	66.6166	57.8337	51.7008	60.1274	52.7112	56.7197	63.5489	52.0263	41.152	57.3595
ENSMUSG00000038023	Atp6v0a2	21.4488	20.2451	17.538	16.375	21.2712	21.2482	22.5653	19.2873	22.5054	23.2611	17.9079	20.7447	18.1781	24.1127	15.8253	19.9931	19.3786	18.0612	19.5574	23.6217	20.2608	19.9797	18.3799
ENSMUSG00000033379	Atp6v0b	18.0052	24.0056	17.2148	20.6739	20.3307	28.9955	28.5076	15.2807	23.9922	18.8908	19.2241	21.5914	23.8425	26.0926	21.7412	24.1493	17.8034	16.9724	14.8679	20.1814	26.0488	25.0715	25.588
ENSMUSG00000024121	Atp6v0c	109.342	118.459	119.857	110.337	115.038	145.483	152.707	98.1058	123.58	105.779	112.39	120.772	144.224	154.467	119.929	125.129	109.484	100.834	97.0523	119.995	130.198	130.534	135.47
ENSMUSG00000013160	Atp6v0d1	71.295	61.2408	56.9916	68.2469	65.6926	72.6197	65.7316	62.9526	52.3053	61.3556	69.7337	62.4224	62.9371	58.8496	71.7618	56.8765	54.8609	67.0425	57.6462	52.3027	70.0587	64.8472	74.9962
ENSMUSG00000039347	Atp6v0e2	50.8862	51.2629	54.1198	51.0162	43.3045	54.4763	50.524	48.2909	53.0031	49.5086	46.4428	46.8279	51.3103	52.4659	48.8254	51.1157	44.7211	38.9861	41.5823	46.4737	54.7233	51.0918	49.3612
ENSMUSG00000052459	Atp6v1a	115.778	126.418	123.879	123.816	125.263	117.405	115.986	132.32	111.406	129.069	129.539	121.906	115.457	132.954	133.464	117.417	118.045	145.482	146.171	119.268	126.696	128.433	132.722
ENSMUSG00000006273	Atp6v1b2	146.513	141.019	143.711	156.046	149.538	149.55	131.3	155.558	130.648	142.81	160.968	150.021	130.32	149.509	162.221	127.585	141.358	162.938	136.81	124.717	159.65	148.64	168.31
ENSMUSG00000022295	Atp6v1c1	88.127	83.8125	97.2342	85.5548	79.2051	89.9136	73.571	84.1216	76.2795	76.8952	92.0008	76.0193	92.0227	77.1004	82.6299	86.8083	88.0492	89.0796	89.018	72.2975	84.0029	105.973	83.2469
ENSMUSG00000021114	Atp6v1d	189.104	186.065	199.633	202.821	195.951	204.253	164.786	178.653	154.644	156.126	209.672	175.292	206.749	178.946	204.251	159.583	182.924	206.912	192.78	151.437	171.525	221.205	193.747
ENSMUSG00000019210	Atp6v1e1	60.7423	54.6332	64.6714	60.0553	56.0432	63.6377	49.8991	58.6564	49.9578	45.6174	63.5725	50.1651	63.3554	64.5856	60.6753	53.8683	47.0397	53.7613	54.3262	44.2628	60.1149	70.5459	59.1945
ENSMUSG00000004285	Atp6v1f	16.9107	12.9415	16.7438	15.1611	12.8224	18.3445	17.2941	16.1539	16.1987	12.9426	16.8028	12.6109	18.3656	17.2434	15.9551	15.9114	13.1206	15.4937	14.0371	12.9671	16.955	19.9881	14.7375
ENSMUSG00000039105	Atp6v1g1	23.1026	29.766	26.3909	29.2066	24.3626	29.3784	26.5178	24.9468	28.1313	21.5605	26.981	25.124	34.186	31.3297	27.7029	24.7381	28.2872	25.2851	29.2158	24.5231	27.9138	35.5053	28.0182
ENSMUSG00000024403	Atp6v1g2	373.371	337.84	367.042	379.639	337.463	371.559	394.481	375.696	360.284	378.088	333.205	404.542	339.285	428.118	418.507	323.224	317.353	326.486	325.944	294.981	370.169	281.323	396.62
ENSMUSG00000033793	Atp6v1h	37.8833	39.2559	39.271	38.5662	43.2518	40.1926	35.6996	35.095	34.8683	34.67	42.9811	37.6012	46.2413	37.8353	46.3603	35.7176	45.3186	42.1385	48.0254	36.2539	43.4315	56.5154	41.4365
ENSMUSG00000037685	Atp8a1	60.5849	71.27	73.2905	54.9365	62.3975	59.6743	79.0619	62.2271	80.8557	77.1005	62.7127	74.3348	61.0121	68.4386	57.4834	69.5355	76.602	64.6885	70.1627	84.5275	63.0885	58.1556	58.3883
ENSMUSG00000021983	Atp8a2	35.3542	35.9326	31.4486	27.4101	28.1899	32.8912	46.4826	31.4841	42.2582	41.0242	29.6057	40.7889	26.6925	37.4236	31.7514	34.8289	34.9319	25.2868	29.9846	44.4826	34.9467	24.001	33.1963
ENSMUSG00000060671	Atp8b2	7.55375	10.7512	10.5953	8.89139	8.70225	10.3131	13.1465	10.3554	12.4585	13.0934	9.54285	11.1745	8.7801	12.8065	11.6096	11.659	10.9976	8.80981	9.64288	13.7673	11.0705	8.7728	11.456
ENSMUSG00000027546	Atp9a	17.685	22.5619	20.1135	20.5275	18.4378	25.8867	30.4685	19.442	25.725	26.9706	22.0019	22.7474	18.7982	26.0243	19.7777	21.0607	18.5135	21.509	18.1409	22.8177	22.3481	16.2543	20.5452
ENSMUSG00000028710	Atpaf1	59.738	63.216	73.3197	66.9885	56.8329	60.6777	58.6686	63.2496	61.7998	64.5423	68.7402	58.0594	65.2201	73.4419	71.9157	67.7213	61.6873	61.1387	71.1267	64.481	66.9893	66.1277	71.1085
ENSMUSG00000042709	Atpaf2	2.83546	4.51482	4.13867	3.32924	2.66147	3.8447	3.6317	3.20108	2.86256	3.184	3.6241	3.00896	3.9422	4.05883	3.40379	3.06361	3.10407	2.75622	3.04446	3.05432	3.18003	4.09375	3.52841
ENSMUSG00000054428	Atpif1	111.464	102.562	116.82	99.8612	94.3083	120.604	117.532	89.9029	111.005	83.681	105.432	97.0709	131.691	124.149	100.678	88.8528	91.9587	118.853	100.128	94.1034	101.344	138.86	98.3343
ENSMUSG00000013622	Atraid	7.35741	10.4292	11.9804	9.20155	6.66245	9.18788	9.32433	7.10537	10.7738	7.84504	10.1377	7.82793	11.6353	8.7034	11.9573	8.73068	9.37928	7.86149	9.2904	8.45462	9.99053	11.7854	8.17782
ENSMUSG00000027312	Atrn	88.6061	99.1055	111.137	84.2606	81.4599	100.867	134.836	95.7482	135.241	136.698	95.1815	122.24	78.0752	138.712	112.026	98.9855	99.5189	92.6308	86.4578	139.399	103.126	79.3735	92.2989
ENSMUSG00000054843	Atrnl1	27.182	33.3137	33.5645	25.7628	27.8465	25.1193	25.6761	27.871	33.863	33.5056	29.5193	29.8239	22.8486	26.6219	28.0703	31.9662	32.6413	24.1636	32.8674	34.6972	27.6258	25.3451	28.4469
ENSMUSG00000031229	Atrx	204.533	219.62	229.05	212.43	224.805	208.722	213.857	234.851	189.535	213.003	225.407	246.558	192.021	214.39	216.539	180.344	246.638	244.227	256.571	209.22	188.741	171.899	236.278
ENSMUSG00000046876	Atxn1	277.179	230.037	255.652	283.676	277.01	267.651	250.966	259.176	266.969	298.399	294.081	288.094	213.205	241.332	295.147	263.433	306.764	265.509	239.313	270.413	255.965	238.301	256.045
ENSMUSG00000016541	Atxn10	57.309	54.8852	55.6094	60.1837	56.0336	53.1703	53.0536	56.0264	51.3564	53.9421	59.7649	54.4376	59.76	62.905	64.211	53.8206	50.7644	62.2258	60.6945	53.9429	63.1217	64.3006	61.4948
ENSMUSG00000069895	Atxn1l	32.5588	31.0115	34.5265	32.748	32.5311	28.2958	31.8763	34.8606	33.7878	40.2092	32.4575	34.1092	27.5645	33.1361	27.627	33.7959	38.7602	29.1728	28.6654	37.1117	34.1107	23.5308	30.5326
ENSMUSG00000042605	Atxn2	52.7071	43.7144	45.0366	52.5041	58.8344	54.0191	47.9425	50.0173	45.2677	51.081	52.6047	59.3432	47.419	49.0764	67.28	44.2615	53.9793	50.5786	55.4135	47.5301	49.2468	41.2374	61.5459
ENSMUSG00000032637	Atxn2l	36.7858	24.6823	24.7999	30.1091	35.5178	33.0562	32.1802	32.4655	27.3718	32.597	31.6801	33.7743	28.1956	32.6749	30.6798	28.5982	29.6196	30.7294	29.6426	30.3913	31.4978	23.2598	34.6611
ENSMUSG00000021189	Atxn3	15.5195	15.3162	17.4266	13.1268	12.975	11.4502	11.9838	15.5882	15.53	13.4086	13.9571	11.9948	13.0523	10.8336	11.9987	13.8699	15.1587	13.2728	15.9135	12.9709	12.6887	14.1874	10.3817
ENSMUSG00000021738	Atxn7	16.4387	17.3233	16.0408	13.9182	18.1506	13.8803	19.1558	20.9019	17.4	20.4928	13.7751	17.1368	16.4203	14.5769	16.1877	20.7419	18.578	15.4351	20.0851	20.6543	17.2309	14.3567	16.0214
ENSMUSG00000020564	Atxn7l1	31.3108	30.053	27.8586	32.891	25.9219	32.1575	34.2126	29.3843	29.8347	30.7341	28.3926	33.0347	25.176	31.1604	35.6271	25.5247	25.3005	24.5965	25.8025	25.4556	27.791	21.9386	32.5162
ENSMUSG00000059995	Atxn7l3	25.5846	21.3207	21.037	21.2951	18.0757	21.8687	25.5346	24.5664	26.0241	26.7912	22.9497	23.7623	22.0682	27.9362	24.1647	20.8704	19.9441	20.7896	23.0054	24.3947	26.6633	16.989	20.1056
ENSMUSG00000074748	Atxn7l3b	86.5253	68.203	84.3719	79.5051	69.4544	79.3095	73.5593	79.8408	68.0756	79.3345	81.7549	69.2481	72.2164	75.0842	75.5263	69.3739	78.4834	69.0505	73.9333	67.2392	71.2156	73.6737	70.65
ENSMUSG00000059820	AU019823	6.13166	6.69557	8.44483	6.75585	8.36896	8.61305	6.99496	8.48484	8.28038	8.11547	6.68473	9.24161	6.66802	9.10841	10.3115	8.37405	8.95272	8.32639	11.1503	6.85727	7.8805	7.53887	9.68122
ENSMUSG00000078584	AU022252	14.9712	12.9466	11.3649	14.4095	13.7734	12.7292	15.337	14.065	15.2628	15.4559	12.5157	13.772	14.2701	12.9181	15.7685	13.17	13.5789	14.4156	13.4957	13.0892	15.2471	13.4577	12.1671
ENSMUSG00000028830	AU040320	11.2114	13.551	11.2116	11.969	10.9587	12.711	13.4659	10.631	14.5839	12.9817	10.7548	12.3766	12.446	13.5239	11.5316	11.4457	11.034	9.78475	9.03918	13.5971	12.5372	9.18988	12.0945
ENSMUSG00000021460	Auh	21.2439	25.9639	20.345	23.0676	21.444	19.3584	21.4471	21.229	20.6467	18.7784	20.3412	20.2818	23.5922	16.4369	19.0136	20.4054	22.6689	23.4781	20.5029	18.246	23.0962	26.2343	19.1939
ENSMUSG00000068328	Aup1	5.00269	4.91939	4.05875	4.81796	6.23049	5.3408	6.52592	4.21201	6.17023	4.6562	5.05905	5.15506	4.98714	4.69285	4.24783	6.359	4.03454	5.39064	4.18563	5.32522	4.70573	5.31298	4.85519
ENSMUSG00000065990	Aurkaip1	16.9681	17.7152	17.8925	19.1301	18.738	18.6586	21.703	15.8261	15.2405	14.4698	18.5145	15.1597	21.0566	20.8662	16.2251	16.498	15.349	17.2063	12.9317	14.4455	17.9931	22.9024	16.9512
ENSMUSG00000029673	Auts2	80.1329	63.0361	65.6652	71.4183	66.8639	67.1566	77.9984	72.5313	69.7746	81.1596	69.0617	76.4132	62.3749	77.7276	68.9437	61.207	66.7413	71.1205	58.7895	72.4952	71.6339	49.7521	75.0573
ENSMUSG00000029787	Avl9	39.4988	36.1261	34.6894	36.7845	36.4157	31.2976	38.4106	40.1786	37.0712	42.9384	39.2219	37.1463	30.4213	34.3548	33.6558	41.2384	40.7792	34.2211	40.2773	39.8897	37.0222	33.1483	34.6763
ENSMUSG00000018821	Avpi1	15.8209	11.6799	13.4133	13.7388	10.9379	13.8188	13.0851	12.74	13.1969	10.7394	12.3928	10.2138	15.1364	12.9675	12.1061	12.1888	12.2638	12.2709	12.9348	10.2305	14.5108	16.4705	13.5442
ENSMUSG00000039182	AW209491	9.51245	10.3868	9.88749	9.03488	9.86626	10.1991	7.05243	9.08701	8.83914	7.72433	9.79919	8.01045	10.8432	9.72575	8.24405	9.03395	9.39993	9.50728	10.9983	9.30454	8.81874	11.1571	10.2176
ENSMUSG00000041935	AW549877	39.5769	36.3311	41.5983	36.9413	35.2821	34.3113	38.3335	44.9682	37.9317	42.2547	36.3606	36.3675	39.0434	42.9188	40.5736	35.541	40.5991	37.6101	42.57	39.3988	45.4339	36.7197	35.8996
ENSMUSG00000033632	AW554918	9.41431	11.0197	10.4461	8.35187	8.20213	8.97109	9.50878	10.9793	10.7993	12.3206	8.86293	11.3286	7.51504	9.85412	10.1944	11.7559	9.78611	7.90134	13.1509	10.9731	10.6667	8.17945	9.48626
ENSMUSG00000024182	Axin1	5.58751	4.63407	3.3665	3.94681	4.57484	4.99254	4.67118	4.44279	4.39957	4.47254	4.26375	4.18359	3.30251	3.32179	3.29172	4.56896	4.21552	3.40066	3.77254	4.70318	3.93881	3.95634	4.36669
ENSMUSG00000000142	Axin2	8.33838	6.67264	6.78278	6.46719	8.26465	7.25754	5.72307	7.39819	5.49787	6.67448	6.19443	6.81648	6.33329	6.34622	4.87056	6.4137	6.20277	6.65029	5.98792	5.46296	7.02498	6.6656	6.48531
ENSMUSG00000039285	Azi2	42.2368	51.3441	50.7894	43.0228	45.4042	42.2702	41.5788	43.6671	47.4971	47.2171	42.3531	47.7442	44.9203	45.4428	45.0534	45.6007	50.9034	48.7138	54.1521	45.1884	45.6854	53.2667	47.4281
ENSMUSG00000037458	Azin1	30.3224	36.6231	39.2998	33.0059	34.3827	30.3129	27.122	33.7838	34.7478	29.5963	29.32	30.8957	40.5776	30.5089	27.6779	37.0207	42.4723	37.0802	39.4293	36.6651	30.3794	41.6211	33.3595
ENSMUSG00000027165	B230118H07Rik	20.9368	21.5664	24.6504	21.8701	22.0298	19.3864	19.0601	22.206	21.629	18.8589	22.2557	19.7451	25.4937	25.1053	26.0557	22.7668	20.6165	20.0613	26.8854	20.5112	23.2038	30.2388	20.28
ENSMUSG00000050538	B230217C12Rik	34.4376	31.5617	38.9206	33.545	31.1891	32.5805	33.8018	32.9843	34.05	35.098	31.0403	34.5057	31.7312	37.5528	35.7893	31.4136	26.5459	29.3666	32.4688	28.3485	29.6474	26.3152	31.8626
ENSMUSG00000045767	B230219D22Rik	94.9575	104.588	114.413	113.028	104.79	95.2599	90.5171	93.7793	102.759	100.612	104.632	105.802	95.1925	92.1495	108.25	112.458	122.84	111.058	114.913	103.748	104.303	125.943	114.828
ENSMUSG00000060802	B2m	14.5224	16.9693	16.2535	9.88539	21.1695	14.7913	12.4612	12.9116	14.5705	14.6818	9.64099	16.1711	21.4829	13.5523	14.8287	14.557	17.4304	10.9046	16.9553	16.9265	12.8696	19.5552	10.9617
ENSMUSG00000043300	B3galnt1	5.23737	7.35406	6.79075	5.53913	5.96441	6.54533	7.31218	5.67711	6.33592	6.76703	5.9879	6.54506	6.74501	6.31588	5.53526	6.85317	6.31609	6.24906	6.11404	6.61202	5.53242	5.85132	5.97278
ENSMUSG00000034780	B3galt1	31.4844	34.9907	40.6554	39.1853	34.0305	43.6013	38.3116	30.9543	44.4423	42.0346	41.8405	38.6972	30.8761	40.4966	47.8303	42.2377	41.4579	33.9349	35.0594	48.5554	33.0085	36.3698	42.583
ENSMUSG00000033849	B3galt2	7.84862	8.87436	8.56242	6.99863	8.0216	8.53714	8.99905	6.89363	9.34889	9.62177	8.07219	8.88856	8.73654	9.13959	7.45067	10.2393	10.5502	8.41396	11.0855	11.1653	8.93987	9.55017	8.90898
ENSMUSG00000074892	B3galt5	11.8367	17.906	16.2934	14.1088	10.1319	14.2978	17.7304	12.1697	17.1196	16.0371	15.3864	15.5261	13.5367	17.2785	11.0429	16.7518	13.0431	12.747	13.7766	16.4738	12.1581	11.9204	12.2634
ENSMUSG00000045994	B3gat1	51.4724	43.7673	43.8569	49.3429	38.1682	52.6457	55.4779	45.3512	50.962	58.057	41.0985	52.8358	38.4778	47.0709	44.5259	40.165	42.6185	39.9416	33.2359	48.6787	39.8089	32.3926	41.3035
ENSMUSG00000071649	B3gat3	4.96217	4.97663	4.08036	3.65966	4.21908	4.42826	4.78275	4.61565	5.02802	4.54929	4.3074	4.47528	3.95372	4.68903	3.88914	4.31967	4.33283	3.3929	3.65172	4.9372	5.9496	4.65688	4.08226
ENSMUSG00000051950	B3glct	3.95062	4.65488	4.7032	4.91121	3.61825	4.18714	5.57044	4.40692	5.54289	5.26068	4.69358	4.8415	4.18934	5.38682	5.55329	5.08746	5.01366	4.22264	5.08996	6.03284	4.60749	4.07036	5.15091
ENSMUSG00000051650	B3gnt2	12.4426	17.3792	18.9431	17.0354	23.3632	33.8588	26.0432	19.5476	25.6156	25.9408	25.1657	28.4528	10.0478	36.6515	22.1565	12.4393	21.5587	15.1139	13.4658	20.8591	14.5991	7.16825	19.2768
ENSMUSG00000006731	B4galnt1	32.9591	28.1798	34.3802	35.207	34.5577	46.3826	37.2891	29.6405	38.9921	37.9824	35.9615	39.1278	30.843	48.4143	40.8525	35.8338	32.2977	30.9298	29.1567	38.5137	35.1866	29.586	43.2091
ENSMUSG00000055629	B4galnt4	4.33528	7.16108	4.71703	5.42096	5.3579	5.67305	7.5824	5.97583	8.04104	5.67264	4.13254	4.87493	6.05519	7.18956	4.30125	5.18709	5.11249	6.36189	5.08926	7.80346	4.77048	6.59783	4.61827
ENSMUSG00000028541	B4galt2	8.09384	7.54873	6.75488	6.92149	5.50926	7.32549	8.95094	7.36035	8.04436	8.01056	7.90026	6.45644	7.04546	5.45675	8.35573	5.98513	7.86521	6.41372	7.19884	7.77945	7.55336	6.98047	5.77188
ENSMUSG00000022793	B4galt4	5.40915	7.77984	6.66798	5.40204	7.49052	7.04625	7.76638	5.90463	6.82839	5.79611	6.84359	7.91211	8.12459	5.65509	7.38239	7.98664	7.4327	6.41173	6.8694	7.80287	6.24536	7.17816	6.33429
ENSMUSG00000017929	B4galt5	11.2001	8.7578	11.2196	10.822	9.0168	10.4055	13.4773	9.2038	11.6359	10.9356	10.7277	10.3976	10.2248	10.6835	12.7234	9.36417	11.0828	9.24056	8.46277	12.0777	10.5404	9.53458	10.727
ENSMUSG00000056124	B4galt6	72.8851	80.4431	90.4125	71.9327	63.0696	75.3867	84.098	76.6592	89.68	89.536	70.7505	87.6193	68.0415	86.1766	74.6759	86.7934	78.8467	70.8963	75.2753	94.9366	74.3083	75.5105	68.6472
ENSMUSG00000021504	B4galt7	3.18622	4.36437	3.34738	3.10072	2.9606	3.2054	5.01475	3.73097	3.30054	3.03505	3.39924	3.14165	4.17126	4.18404	3.91883	2.96959	3.14857	3.15743	2.86723	3.11237	4.42972	4.55733	3.24775
ENSMUSG00000047379	B4gat1	14.9203	22.0563	26.3603	17.0327	15.398	19.6804	24.0595	13.0746	23.8392	18.9191	20.6392	18.0057	24.6966	24.1282	18.9293	17.9767	19.9977	20.5897	16.241	22.1114	19.2358	23.7617	17.8576
ENSMUSG00000052364	B630019K06Rik	4.9178	3.82231	5.15358	4.89382	3.90919	3.46667	2.59687	4.81121	4.21103	3.48069	4.283	3.7752	4.62329	3.6627	4.73957	4.38895	4.289	4.72441	4.91814	3.98967	5.47522	4.87237	4.97594
ENSMUSG00000001039	B9d1	2.56167	2.18858	2.27074	2.76055	3.416	2.68741	2.12004	2.53516	2.67765	1.93001	2.7283	2.43695	3.05736	3.15934	2.57842	2.27522	3.40478	2.38391	2.57511	2.3961	2.81324	3.24394	3.01335
ENSMUSG00000063439	B9d2	4.23957	5.53081	3.79157	3.88499	4.6598	4.47587	4.16161	3.82266	4.1892	2.99922	4.03485	3.47203	5.84496	3.37576	3.39333	3.71071	3.98923	4.70884	3.4435	3.83437	4.10741	5.71798	4.32597
ENSMUSG00000022296	Baalc	2.65338	2.10368	1.8687	2.16929	1.91196	2.07509	2.46909	2.92206	2.63493	3.63125	2.15818	2.27267	1.62243	1.82356	2.71872	2.3987	2.6939	1.90578	1.99588	3.38186	3.67989	1.96452	1.95449
ENSMUSG00000031820	Babam1	16.7765	12.0048	12.6166	13.6311	11.7729	16.2703	13.5175	13.5507	13.344	11.9285	13.3489	12.4479	14.9045	12.437	14.1631	12.9897	11.496	11.4624	11.4157	11.2501	14.9484	12.6281	13.5038
ENSMUSG00000052139	Babam2	11.8749	9.37802	11.5305	10.8437	9.73582	11.189	11.6545	12.163	10.2674	11.2773	11.1661	9.91928	11.6702	10.9612	12.8846	10.5908	10.357	11.0318	9.3355	10.2124	11.9958	10.0687	11.6186
ENSMUSG00000032086	Bace1	54.6659	59.6267	51.4396	51.3994	47.1259	50.7943	65.4704	52.2465	61.2406	64.1679	51.9389	59.6745	42.6518	53.6347	53.3211	51.5279	50.9639	51.3116	43.6058	66.1623	56.2488	45.045	48.8706
ENSMUSG00000024959	Bad	2.12049	3.0012	3.38691	3.1954	2.44267	2.6263	2.46673	2.4809	2.95102	2.13929	2.68814	2.15268	2.6969	2.0957	1.82059	3.11964	2.9875	2.96999	2.41738	2.22696	2.50358	3.38693	2.65207
ENSMUSG00000028416	Bag1	36.0787	46.7922	38.6122	39.8951	41.5094	34.7012	43.8905	44.832	45.7355	40.9986	34.2323	43.9925	35.1047	38.6442	35.4728	47.1008	39.4868	40.617	35.087	44.3121	39.1279	43.678	32.7241
ENSMUSG00000037316	Bag4	30.8739	33.2313	35.1363	32.3425	31.4181	28.8053	30.6857	30.5254	30.0985	33.5473	34.0595	31.7682	32.395	29.6187	32.1476	32.0949	31.9217	37.2064	36.6812	30.107	28.1381	29.3875	35.1756
ENSMUSG00000049792	Bag5	64.7744	68.2599	63.0738	72.3876	73.9881	77.5757	66.1639	67.0575	64.0012	61.1411	70.1406	67.1986	68.9497	64.1164	66.4301	67.9274	71.6254	74.7874	63.188	61.5027	69.6238	69.7021	79.8601
ENSMUSG00000024392	Bag6	25.5665	22.953	24.8228	28.2923	21.6377	23.0075	24.396	24.2324	23.7527	25.2207	24.8911	22.8835	22.6281	24.6778	18.9966	23.2685	21.6861	23.9829	19.6946	20.7824	24.7969	19.6344	23.9562
ENSMUSG00000040007	Bahd1	9.98392	9.93023	8.21705	12.7444	11.3738	9.7007	10.7768	9.00694	8.05095	7.90193	10.6924	9.00322	12.0446	7.63898	11.6922	11.0832	8.88469	11.1245	8.13357	8.90843	10.8728	14.2629	11.3209
ENSMUSG00000025372	Baiap2	120.049	92.6005	108.611	115.896	131.052	113.216	105.068	106.658	87.3999	98.1803	114.74	105.907	108.431	107.246	119.024	83.9503	104.385	116.748	95.4502	81.1513	111.208	102.608	138.485
ENSMUSG00000024844	Banf1	13.7433	11.5049	16.906	15.7594	11.4187	13.7545	10.3695	11.2305	12.1697	9.5055	13.182	11.0743	15.1546	12.7157	12.4957	11.5662	11.7071	12.511	11.6865	10.4316	11.8795	16.3829	11.9723
ENSMUSG00000021901	Bap1	35.1537	30.2224	31.56	35.7244	29.6675	32.3904	29.3318	30.5993	32.5329	30.0947	31.2219	30.0488	32.9482	28.0913	30.2316	31.0691	30.4157	33.2109	28.8312	30.4109	32.9773	34.1339	31.6177
ENSMUSG00000045763	Basp1	54.657	40.4974	53.6581	57.0753	51.7842	52.2398	48.198	47.9754	37.3239	43.1961	43.0182	53.6276	60.6547	49.5197	59.9925	37.7665	48.5771	49.898	38.9256	38.0734	42.6323	44.3393	52.4864
ENSMUSG00000003873	Bax	2.88238	2.84611	2.42813	2.46718	2.63214	2.87627	2.72089	2.19396	2.70591	2.58443	2.11428	1.93504	2.68206	2.60137	2.18036	2.17435	2.27857	2.3497	2.00487	2.4342	2.92017	2.65226	2.69234
ENSMUSG00000035021	Baz1a	6.86062	6.98455	5.53634	6.71773	13.1048	10.9304	9.38305	9.78758	8.06445	8.21391	9.82684	7.87716	5.33144	7.63633	10.3038	8.32223	10.3666	9.96979	9.11969	8.81722	7.54513	7.81807	11.9301
ENSMUSG00000002748	Baz1b	45.3586	52.8194	43.4464	49.5837	58.804	49.6679	49.904	51.4356	42.9859	46.5057	53.2951	54.358	49.9409	45.199	45.7355	50.9825	53.2901	58.9525	57.1236	47.4902	45.3285	44.0265	55.2858
ENSMUSG00000040054	Baz2a	20.4448	20.481	18.5173	18.0822	18.549	18.0718	20.6268	21.7244	20.6632	21.8424	18.0937	19.9402	18.1586	20.6717	17.7561	18.7485	16.0396	21.1347	21.5701	20.66	20.7015	16.0091	18.6241
ENSMUSG00000026987	Baz2b	18.1774	20.6894	18.0233	16.8213	24.4417	16.8504	17.8348	22.1528	18.5113	19.3158	15.3022	21.9715	17.947	15.8718	16.7881	23.5541	19.0094	20.9945	24.3678	20.9338	16.6304	15.8266	22.0571
ENSMUSG00000084957	Bbip1	38.099	36.2587	45.7508	36.2229	35.6732	35.0576	35.0836	35.1436	39.1655	35.2135	34.6202	36.624	44.7519	41.9952	42.4688	36.7008	41.2418	35.9755	44.9615	35.6897	36.0628	49.7779	35.4858
ENSMUSG00000006464	Bbs1	14.6246	12.1569	12.6057	14.5902	15.963	13.5689	15.69	14.1144	14.3309	17.4327	14.627	15.7786	13.1055	15.4517	18.2303	13.9527	14.4445	14.7717	15.2312	14.274	15.1205	11.9433	16.4639
ENSMUSG00000031755	Bbs2	15.9678	18.9563	16.603	18.349	18.4181	14.6586	15.344	15.9486	15.7865	17.4096	15.1736	17.5485	18.3057	15.1263	16.2419	15.3177	16.4041	18.7384	17.7642	15.1557	14.521	14.5239	17.6882
ENSMUSG00000025235	Bbs4	25.6978	26.5639	23.659	25.9053	23.1884	21.0453	22.2741	22.0644	22.5193	21.9111	23.5323	21.5488	28.3323	23.9308	24.5583	22.0403	19.8437	24.8937	27.6215	20.6608	24.4547	28.059	23.6833
ENSMUSG00000063145	Bbs5	8.16254	7.0848	7.29274	6.88665	6.63336	7.00705	4.92851	6.42244	5.39575	5.5498	5.98023	5.63319	8.19382	6.50086	5.45513	5.40713	6.45694	6.29723	7.35833	5.96593	5.57667	7.82323	6.42894
ENSMUSG00000037325	Bbs7	11.035	10.6088	8.61455	11.5174	10.4654	8.10984	11.0722	10.496	8.27103	9.05684	11.0907	11.4998	10.7979	8.5494	10.3842	11.7007	9.73036	11.4765	10.1868	11.9856	11.9147	11.1906	11.0165
ENSMUSG00000035919	Bbs9	27.4711	16.686	18.0239	20.3973	20.1994	16.6418	20.3202	23.625	20.8307	20.2436	19.9198	20.2864	20.6882	17.9109	18.5169	19.1849	19.2581	21.0079	23.5675	19.3693	21.0742	20.0549	14.2688
ENSMUSG00000022641	Bbx	78.0328	64.0396	79.1208	81.98	68.9556	70.4191	71.1936	76.9071	69.387	82.4688	81.6679	79.5192	62.7213	72.7587	88.3291	67.5583	78.8995	72.0669	75.4379	66.0563	67.4276	61.4956	69.9707
ENSMUSG00000006010	BC003331	19.9371	19.9896	19.9419	20.2277	19.654	16.722	19.7439	18.6901	21.8414	17.8931	16.3943	18.8784	21.6288	20.3497	21.6914	17.3593	19.9518	18.0034	22.8866	22.0406	17.5948	19.8765	19.9468
ENSMUSG00000067722	BC003965	38.269	32.3812	41.5173	30.4175	32.144	35.1679	28.8162	31.3373	33.6394	30.2683	34.2365	30.0698	39.165	33.2221	38.3639	32.0384	32.2078	33.3553	37.6826	31.2326	34.0804	44.9857	32.8871
ENSMUSG00000052712	BC004004	12.1769	13.0391	15.617	13.411	13.1472	16.5482	17.5609	12.6278	15.9857	14.9837	13.2113	17.6199	12.4281	21.3793	15.1889	15.0674	11.5243	12.5511	11.4906	14.4182	14.9157	12.3525	15.6776
ENSMUSG00000019132	BC005537	41.4601	34.4947	57.895	38.7024	33.73	36.5231	37.7927	39.0976	52.6792	51.8316	39.3257	42.9022	39.9591	45.8045	41.2278	46.3147	49.31	52.8341	57.4472	41.764	38.7475	46.6119	37.8154
ENSMUSG00000079065	BC005561	6.26076	5.50546	5.70143	4.84685	6.64436	5.72893	5.57428	7.91137	6.07624	6.74128	5.84438	7.4779	5.2831	6.95957	5.70212	6.60599	8.6264	6.15129	10.8624	8.14991	6.14603	5.70515	6.4259
ENSMUSG00000026851	BC005624	42.2686	48.4725	36.8696	44.5209	46.4302	48.5419	46.9991	47.4507	37.0769	43.0783	44.312	48.145	37.0458	41.0283	40.9388	37.5	44.8237	40.203	34.174	37.6523	44.5466	34.4587	47.797
ENSMUSG00000037594	BC022687	2.8586	2.18318	1.96246	2.29038	2.64176	2.77897	3.19831	2.66893	2.17305	2.30749	2.64185	2.27079	2.58548	2.02585	2.48577	2.12838	2.48905	2.65145	1.51438	2.3258	2.75762	2.49347	2.28493
ENSMUSG00000078786	BC024978	21.5371	17.0925	20.3472	20.4018	17.8018	19.8907	19.3596	20.469	19.9737	18.3354	19.0498	19.2442	18.11	23.1115	18.3458	17.4048	17.5373	18.2729	17.6623	19.9412	16.1703	16.339	19.2287
ENSMUSG00000074649	BC029722	7.71701	8.14571	8.58518	8.07514	7.1584	7.75279	9.60518	8.18168	8.75772	7.34742	7.42466	7.23337	10.5228	8.58626	7.45795	8.0604	10.0141	7.74169	7.83659	7.26918	9.11928	11.472	7.37399
ENSMUSG00000046096	BC030336	15.8952	17.9095	20.2084	18.805	18.1383	15.3308	15.3947	15.2428	21.8452	20.984	16.1892	19.2671	14.5615	16.9196	17.2318	20.4082	23.7016	17.8897	19.7103	22.0081	17.8153	19.9699	18.4332
ENSMUSG00000049946	BC030500	7.56069	6.32356	9.4198	9.1531	6.53935	9.04036	7.04935	7.83041	8.42755	9.72361	6.5271	8.98244	5.81487	10.1452	11.2711	5.71253	7.66682	6.53732	7.56896	5.62171	7.44553	6.83185	7.39871
ENSMUSG00000036299	BC031181	29.874	32.3916	36.0967	32.2025	26.5461	32.4281	27.7621	29.3227	30.9818	27.4999	29.2155	26.7685	35.1824	29.7607	26.0358	32.4888	30.2135	30.8148	27.5088	28.1017	29.9556	39.1519	28.2067
ENSMUSG00000036948	BC037034	5.6116	5.49541	4.5469	6.27617	5.3972	5.58199	5.79847	4.16327	4.86628	5.16291	6.19109	4.93931	5.61457	5.40304	5.28466	4.46441	5.0255	5.00404	4.91937	4.79917	6.23702	5.13877	5.88769
ENSMUSG00000053684	BC048403	10.781	9.46806	11.822	11.7799	11.4246	12.7266	12.2501	10.6022	10.9483	11.5158	12.8279	11.973	10.4171	13.1371	11.5791	12.1415	10.8239	11.535	9.23971	10.9606	11.3368	9.91654	12.922
ENSMUSG00000040282	BC052040	17.645	16.4898	16.4441	17.5098	14.7643	14.1302	16.031	15.167	14.095	16.2836	17.1524	19.1607	15.2338	18.4393	17.9977	13.4639	14.5147	13.7742	15.5098	14.5812	16.6193	12.422	16.7397
ENSMUSG00000020650	Bcap29	10.7622	17.2374	17.7718	12.8753	11.8772	12.7297	16.2778	11.9323	15.2501	14.2633	13.1617	14.9089	17.8468	16.3478	15.8428	14.8734	12.953	14.8101	16.1223	16.3591	12.2369	14.2055	14.2208
ENSMUSG00000002015	Bcap31	9.33771	8.41574	9.61897	7.07508	9.49337	10.2845	9.09093	6.78816	9.11611	7.59537	10.7756	8.28575	8.84014	11.3249	7.20714	8.1242	9.4533	6.80425	7.30642	8.82698	7.79376	10.5434	8.15822
ENSMUSG00000013523	Bcas1	24.2315	12.6756	13.0678	14.5854	20.8803	14.6636	10.3225	17.9094	17.8532	14.1633	8.80896	17.8829	15.7609	11.2334	13.9968	13.6875	17.2509	12.2585	13.1565	19.8964	19.2486	18.4449	10.0931
ENSMUSG00000005687	Bcas2	20.6292	24.5343	25.0001	21.0118	21.2587	17.675	18.7543	19.0532	19.9318	16.7341	21.4192	19.5859	27.1103	21.8688	15.9124	21.9546	18.8844	25.9841	24.1978	19.2641	19.1547	28.3276	20.0623
ENSMUSG00000059439	Bcas3	12.9635	10.5993	10.7742	11.6281	11.0552	10.8329	10.605	11.889	10.5102	10.2708	11.6404	11.1179	10.592	9.87451	11.1063	9.16535	11.0879	11.1069	10.5679	9.84662	11.986	10.3295	11.4319
ENSMUSG00000030268	Bcat1	20.8622	20.7316	16.7439	17.8648	15.7291	17.4448	16.6627	20.9137	18.7704	18.4036	16.5831	17.6734	16.8297	18.7546	19.24	18.558	14.6389	16.8238	19.2409	19.1545	25.3737	19.3294	19.7584
ENSMUSG00000030983	Bccip	39.6332	43.0096	47.8575	40.6852	39.7531	33.99	34.0294	34.7979	37.8611	30.6025	36.8112	33.7899	46.2488	35.4833	35.8341	37.0955	40.4996	36.731	36.8429	35.5585	36.016	54.2802	39.0379
ENSMUSG00000032263	Bckdhb	4.3985	3.99494	4.43934	5.01094	3.44241	4.07997	3.59555	3.80289	4.17409	3.71574	5.19216	3.83842	4.42937	3.87395	3.90604	4.08506	4.61951	5.01435	4.46592	4.34771	4.66434	5.1753	4.34022
ENSMUSG00000030802	Bckdk	9.23195	8.81543	8.63133	8.67439	8.27962	10.0262	9.02201	9.03505	8.66349	9.81533	8.53409	8.79944	8.51991	10.2005	8.95646	9.01347	8.71644	6.91428	8.13048	8.64517	9.315	7.6978	10.7594
ENSMUSG00000028191	Bcl10	5.95729	8.97373	7.9253	5.99409	5.35726	5.89216	5.7913	6.57048	6.09864	5.2719	6.42928	5.2008	8.45566	6.03115	5.60963	6.41393	5.81764	7.47521	7.11409	6.78886	7.49793	8.75408	6.64284
ENSMUSG00000000861	Bcl11a	47.9915	42.0081	49.3245	48.811	45.328	43.4466	46.5468	47.7302	43.9327	49.041	43.8444	48.7956	45.5502	44.9122	45.7158	41.9812	49.843	50.7222	49.9642	41.4515	43.5994	39.2256	49.8825
ENSMUSG00000048251	Bcl11b	180.201	180.819	203.855	226.476	186.779	192.526	188.032	189.354	174.076	196.145	229.602	186.728	172.439	168.901	197.082	189.283	223.307	212.4	165.001	187.407	174.157	179.474	209.074
ENSMUSG00000057329	Bcl2	41.0194	22.6518	24.3905	28.3731	47.1931	38.8144	38.9697	42.2015	31.6157	32.6718	31.3389	36.4979	24.797	31.246	31.4744	33.5521	39.4861	33.4705	25.4861	32.6016	35.9769	33.1991	30.1616
ENSMUSG00000007659	Bcl2l1	13.8717	11.2229	14.9598	13.8378	14.1146	14.2835	14.3606	17.3309	15.5399	17.0073	14.7543	15.8573	13.6483	15.0005	14.744	16.1897	15.8657	16.5701	14.9046	14.9683	17.3644	12.3492	15.2906
ENSMUSG00000009112	Bcl2l13	12.6352	11.4847	10.8963	12.3073	10.6607	11.2947	11.8216	13.7051	12.2522	13.0128	11.6251	10.7685	10.8061	11.2152	13.8812	11.0203	11.6869	12.0889	12.7996	13.4329	13.4983	11.6481	12.5637
ENSMUSG00000089682	Bcl2l2	22.6251	30.415	25.5278	27.6859	24.4333	19.9313	26.546	24.3724	27.5364	24.4835	21.961	23.7	25.2058	22.6341	20.872	27.3179	25.9437	24.3091	23.6214	29.1302	24.3525	29.8066	22.3026
ENSMUSG00000022508	Bcl6	11.8278	9.33396	7.93941	7.15931	9.46692	8.16307	11.2508	10.1884	7.02163	11.7655	7.35292	10.5293	8.70769	11.5975	6.83445	8.09719	11.0551	13.6317	14.3975	12.6057	12.7774	13.2427	13.3655
ENSMUSG00000029438	Bcl7a	16.7968	13.8507	16.5822	16.6866	11.4699	12.2962	16.1383	14.6682	14.1266	17.2866	15.0746	14.9516	13.1383	13.5932	14.8719	13.7689	13.9754	11.7915	12.0621	14.4454	14.7382	10.2289	14.8854
ENSMUSG00000029681	Bcl7b	17.1863	13.6872	17.7667	14.6836	12.0242	16.3993	16.1441	14.1793	12.2492	14.0576	15.4779	13.2884	16.1818	16.5398	15.1074	12.1488	12.4135	14.9821	14.1747	11.1185	14.1874	16.1782	16.8655
ENSMUSG00000038256	Bcl9	21.0472	14.6435	15.0136	17.8565	19.0113	18.0394	24.3936	21.5041	20.1415	19.9864	15.6875	20.3163	14.0054	21.6987	19.7349	13.3881	16.914	16.2597	13.6059	17.7624	16.5688	12.7311	17.0713
ENSMUSG00000063382	Bcl9l	14.61	9.88559	11.3747	14.1173	12.453	14.838	15.9162	13.264	14.3754	16.5674	10.5279	13.8537	10.3934	11.6204	11.5691	12.3335	12.8038	12.0753	8.46914	11.0938	12.6516	8.02716	11.9533
ENSMUSG00000037608	Bclaf1	206.294	191.437	211.332	213.647	238.312	199.525	206.942	216.787	171.841	190.024	231.137	219.377	197.913	192.919	214.293	195.162	225.654	250.593	223.947	197.585	169.91	190.56	230.308
ENSMUSG00000040363	Bcor	11.0387	9.1468	10.3279	13.1516	13.6882	11.4566	9.97767	10.9186	10.3879	11.3635	10.9438	11.2195	8.34654	10.7786	9.9523	10.7632	10.9492	13.3827	9.38018	9.79625	9.5981	9.8176	13.9691
ENSMUSG00000036959	Bcorl1	12.0086	7.93382	8.47429	9.61313	9.71921	10.5571	9.32563	9.38101	10.4245	10.1792	9.69548	9.7363	8.68287	9.03089	9.75265	8.25741	8.58956	10.1024	9.32512	8.73936	9.47783	6.92177	10.6099
ENSMUSG00000009681	Bcr	196.59	154.52	144.299	203.693	184.311	189.485	210.438	180.745	173.759	200.257	187.208	199.75	150.61	184.342	209.435	167.162	173.482	169.377	148.414	172.912	191.845	144.947	214.024
ENSMUSG00000026172	Bcs1l	3.82339	4.12062	3.92848	4.34904	4.17145	3.83632	4.91047	4.15735	4.40393	3.47289	3.35761	4.10967	4.60741	4.38508	3.82441	4.38644	4.41475	3.20851	3.8235	3.38471	3.30995	4.15079	4.1709
ENSMUSG00000046598	Bdh1	7.09191	6.26263	6.09885	6.03851	6.3838	5.23059	6.87292	5.63458	6.05537	5.81213	7.39406	5.90624	7.48663	5.60319	7.27444	5.78456	6.66337	5.79395	6.44731	7.1969	6.69712	7.02867	6.24202
ENSMUSG00000049658	Bdp1	44.5337	51.5447	41.8977	40.118	51.9684	46.0483	49.1398	52.2581	50.7423	54.0026	41.8915	53.3414	39.7306	49.9976	37.9906	45.6835	51.8499	51.7296	54.3464	51.5349	43.5886	35.914	48.5162
ENSMUSG00000035086	Becn1	36.7482	42.331	38.4961	42.5321	37.1599	38.5824	37.6294	34.474	41.0048	35.2734	38.1058	35.9089	43.8315	39.2039	33.9645	42.6303	38.3445	44.9789	38.8314	37.0334	43.987	53.3785	38.6096
ENSMUSG00000040867	Begain	16.6652	11.2457	14.5475	14.6948	12.385	16.7916	16.0594	12.8172	13.5551	15.3232	13.1716	14.2957	15.1995	15.5366	13.7481	11.5665	12.8344	14.4462	13.0593	11.9637	13.6804	11.3223	15.6815
ENSMUSG00000092060	Bend4	11.5277	11.2012	12.6183	11.2165	13.8718	11.6981	14.3956	13.636	14.2075	14.2887	13.2794	11.9549	9.84319	12.9762	12.5814	12.974	12.8523	15.6314	13.4304	14.6949	13.0379	11.1593	13.7833
ENSMUSG00000042182	Bend6	32.9682	32.1565	35.3231	30.0709	26.439	25.2571	31.8734	35.2865	34.9964	34.0254	26.3393	36.7855	28.7869	32.8696	33.07	35.4062	30.211	29.3708	33.816	35.515	36.4256	33.6783	27.9831
ENSMUSG00000032757	Bet1	9.09555	8.21945	8.95087	8.72894	7.59528	7.65779	5.16838	7.22778	7.5331	6.99256	5.90583	7.38885	7.70823	6.03681	6.75082	7.13015	8.71177	7.86576	7.90991	7.8232	7.29533	10.9287	8.01688
ENSMUSG00000025484	Bet1l	3.70477	2.98523	2.80635	3.9409	3.37608	3.50744	3.57568	3.96774	2.78152	2.91671	2.74585	3.3957	3.50139	3.10813	2.91314	3.69263	2.80397	3.39445	3.00233	2.6766	3.61635	3.26947	3.77688
ENSMUSG00000050071	Bex1	89.7189	60.7332	93.3399	77.9833	86.7209	85.8024	73.7424	68.8627	74.6418	60.2365	94.6616	61.2948	95.5052	91.2414	76.5781	70.5056	73.4269	81.3607	76.1038	66.2138	71.0516	107.65	74.6375
ENSMUSG00000042750	Bex2	198.623	188.263	197.328	199.641	176.799	206.914	167.128	170.93	170.176	140.338	193.843	155.964	241.038	195.072	156.826	158.207	164.617	188.565	157.974	157.445	175.58	211.324	181.671
ENSMUSG00000046432	Bex3	97.1603	102.643	89.3112	97.3615	96.7581	101.345	104.018	88.3805	91.1676	77.0094	98.3319	86.9379	114.701	95.2637	87.3613	90.1008	85.005	104.047	82.4205	84.3156	100.344	120.827	94.453
ENSMUSG00000047844	Bex4	26.7809	24.8939	30.1102	23.2097	21.9319	29.9344	20.0989	20.9628	22.8384	17.7358	29.2817	20.1039	33.6649	25.4096	22.5281	22.9468	20.7773	28.7133	24.1384	19.3025	26.2935	32.9027	23.469
ENSMUSG00000022684	Bfar	10.2889	12.0635	11.857	10.0992	10.2892	10.9514	12.8773	10.5652	11.633	12.1327	10.3908	12.3223	11.9212	13.7848	11.0703	10.5954	10.9482	11.7098	11.3193	11.7779	11.0156	12.0379	10.6257
ENSMUSG00000031375	Bgn	4.62729	3.8196	3.6386	2.5045	4.68708	4.00914	5.31756	3.95093	3.88297	5.37066	2.14787	5.31773	5.17304	5.46361	4.67612	2.69997	4.45554	2.23455	4.05858	4.00159	3.41	3.39155	2.4567
ENSMUSG00000072964	Bhlhb9	30.2516	31.3171	31.2563	35.2171	31.9875	31.9823	26.53	26.657	28.848	28.3967	34.5302	30.5423	33.6879	27.4408	27.0581	33.6317	34.2938	36.5722	36.3996	30.1247	27.9901	32.1099	34.6034
ENSMUSG00000030103	Bhlhe40	32.5601	29.1195	27.3894	33.9364	31.7098	27.821	25.111	38.1973	26.7095	30.4813	22.6757	22.2805	22.3764	23.6521	19.7918	19.076	29.1408	25.5638	17.7832	23.8792	24.0611	20.4197	23.2706
ENSMUSG00000030256	Bhlhe41	109.15	97.7388	104.565	108.781	96.2718	77.0989	103.779	104.224	94.9339	84.9912	89.1937	82.2334	106.077	104.311	79.7914	71.3712	111.643	103.982	99.7475	81.0184	85.0025	126.973	82.2574
ENSMUSG00000003452	Bicd1	21.0113	24.4444	23.1748	21.3909	27.8392	18.0841	21.4632	26.4709	23.2093	26.6212	20.7297	24.827	19.426	19.7038	22.4001	26.3673	28.0983	21.7408	26.9801	24.3029	24.0863	20.0295	22.9363
ENSMUSG00000037933	Bicd2	20.9638	24.2999	15.5977	21.6183	21.7918	20.7167	23.6153	19.3097	21.4287	23.4313	18.4087	20.4281	20.112	20.2559	18.2248	19.2642	25.557	20.8169	20.8109	19.4102	24.1139	26.931	20.5476
ENSMUSG00000070808	Bicra	11.6715	7.85552	9.80162	11.7898	10.5016	10.8838	11.7579	9.51897	11.6964	12.0703	10.2284	10.9835	9.59064	10.8187	10.694	10.3568	11.1423	9.09733	6.12527	11.7544	11.2796	7.35463	10.7953
ENSMUSG00000036568	Bicral	34.5951	36.7703	38.0986	34.2737	31.9365	33.1242	36.5979	38.283	40.2472	44.045	34.1137	39.0486	32.1838	42.3907	35.444	36.2396	40.1131	30.8463	38.2444	39.3289	40.6662	28.8961	37.8125
ENSMUSG00000024381	Bin1	10.5094	7.71851	7.03048	8.34815	7.52652	9.74732	8.5578	9.09338	8.1111	9.126	8.45808	7.35944	7.737	8.5595	6.75558	7.66487	8.30091	6.71721	7.11161	8.22478	9.9098	7.48911	7.97536
ENSMUSG00000022089	Bin3	2.83247	1.60694	2.06411	1.9311	1.92649	2.53	1.9672	2.15086	1.95964	1.64353	2.09906	1.78326	1.95892	1.82728	2.22894	1.76313	1.79777	1.56535	1.99839	1.33537	1.67349	1.9557	1.96598
ENSMUSG00000057367	Birc2	12.1676	16.3055	16.3518	15.4303	15.7169	12.2986	13.2891	15.8637	13.5941	14.7654	13.9243	13.9096	14.2348	15.3067	13.7385	14.4331	17.1772	15.7523	15.5033	15.3579	14.936	18.381	14.3636
ENSMUSG00000024073	Birc6	57.0457	61.2022	56.9421	56.9249	68.2213	55.5341	64.3765	65.932	65.1252	68.8726	65.8233	65.686	53.5809	50.0292	67.1693	57.6352	73.0797	66.7349	72.0269	66.3469	61.1281	45.9756	63.1836
ENSMUSG00000041684	Bivm	12.5844	14.8477	14.5177	13.1612	11.7234	14.0485	11.7293	13.847	13.5285	13.9515	14.4919	13.959	12.7456	14.729	12.7755	13.185	13.9871	12.398	13.723	13.8727	13.3888	11.9294	13.013
ENSMUSG00000067787	Blcap	16.9264	16.3244	19.7005	16.6483	12.387	18.4505	17.3794	16.8425	17.5675	17.1926	14.3928	17.8495	16.2151	18.7976	15.8088	19.1801	17.4621	14.5963	18.7535	18.6603	16.3504	17.6864	18.9563
ENSMUSG00000020840	Blmh	23.6713	27.3127	20.0667	27.1321	28.3702	24.9964	26.8163	24.2902	22.6295	22.6113	26.9449	22.2194	25.7558	22.4391	21.1893	26.6485	26.4859	24.6989	21.7548	23.3264	26.2888	30.5225	23.8637
ENSMUSG00000090247	Bloc1s1	16.5746	15.8769	20.0867	18.8595	18.1289	18.9899	15.6598	17.5097	18.5296	15.9485	15.951	15.3868	18.2791	19.3441	15.8368	15.553	15.7541	18.0279	14.9455	15.0934	14.7394	16.6237	18.0975
ENSMUSG00000057506	Bloc1s2	5.58262	7.37248	6.66337	7.69941	5.12511	6.41229	5.44546	5.75499	6.50466	5.19073	5.26944	6.31696	8.72494	8.87966	5.5983	7.30482	6.13832	5.16345	6.58396	6.39345	7.56862	8.95791	7.30576
ENSMUSG00000060708	Bloc1s4	6.08833	8.4839	8.69828	6.58377	6.36683	7.675	5.53897	6.49765	7.68793	5.58067	7.9326	6.32074	11.6973	9.28758	7.72589	7.12748	5.30197	7.56624	9.87049	7.43685	6.86685	8.23515	6.20986
ENSMUSG00000005804	Bloc1s6	16.631	18.672	21.7152	18.9195	17.9248	16.3409	17.2378	17.3944	16.6442	16.6554	18.5995	18.1136	21.4031	16.9945	21.0071	16.5961	17.9196	18.9643	19.3507	14.9055	18.1071	18.3092	18.5959
ENSMUSG00000001999	Blvra	2.4339	3.1508	2.56637	3.23531	3.21181	2.98694	3.61262	3.10379	2.95988	2.5041	3.38567	2.99729	3.34916	3.01091	3.04785	3.99805	3.19276	3.28206	2.76604	3.01464	3.61134	3.99623	3.34672
ENSMUSG00000040466	Blvrb	2.03124	1.90118	1.93797	2.04929	2.11326	2.26323	2.05225	1.72446	1.55916	1.64605	2.17736	1.49138	2.13553	2.20084	1.48972	1.70675	1.8968	1.50356	1.20156	1.47176	1.78056	2.03757	2.1491
ENSMUSG00000026577	Blzf1	11.0019	8.95668	9.63763	7.66382	8.90433	8.61759	11.6226	9.56045	9.58944	10.805	9.22437	10.9658	9.28317	12.3725	8.3843	9.27038	7.65014	9.71037	11.7025	9.67351	8.06247	7.93371	8.91309
ENSMUSG00000026739	Bmi1	27.1096	27.9398	25.7117	27.1298	26.2629	24.8007	25.8326	25.9411	28.4377	28.693	25.7264	25.6961	27.2656	24.0794	26.872	27.3283	26.427	28.7837	30.0089	26.7222	22.2811	25.8447	24.8562
ENSMUSG00000021796	Bmpr1a	35.3242	39.5519	40.281	34.9484	38.835	37.6136	45.414	39.108	50.5082	48.7063	38.5994	45.8481	31.9269	43.5731	45.8357	42.3241	41.861	38.2088	40.7749	51.8333	38.9117	31.9998	37.6662
ENSMUSG00000067336	Bmpr2	219.489	230.591	249.725	205.374	225.695	221.458	254.833	221.582	280.876	287.904	218.802	256.236	213.702	262.213	285.739	230.59	267.576	223.996	239.864	300.839	230.305	243.743	201.344
ENSMUSG00000030138	Bms1	14.3682	16.9573	12.3688	11.379	17.3227	12.7009	15.9147	15.1084	13.6882	12.3211	13.9534	11.9474	15.5176	12.9638	10.6454	12.5003	14.9215	16.7738	15.3759	13.1197	14.9911	16.6508	13.0595
ENSMUSG00000042742	Bmt2	49.1691	46.5161	47.0494	43.5169	50.4179	42.2679	40.8525	47.6267	44.7272	50.234	40.2596	42.4896	39.1314	41.4015	42.0679	40.7005	42.8861	48.4005	48.5249	42.0082	39.4239	39.4566	45.1151
ENSMUSG00000049086	Bmyc	18.4842	16.7653	19.5241	23.2271	17.4151	23.3688	19.3169	19.5473	18.0857	18.0536	18.6993	16.5065	21.8755	21.0675	25.9072	18.6374	15.279	16.2026	15.1538	17.5336	23.9196	17.2883	21.8079
ENSMUSG00000011958	Bnip2	13.0627	19.3903	14.0709	13.3422	18.088	13.8217	15.1454	15.3556	16.0086	13.3748	13.9035	14.6092	18.8479	12.9619	12.7028	19.4619	17.8985	16.4579	16.5952	20.4599	14.2186	21.7393	13.341
ENSMUSG00000078566	Bnip3	45.6004	44.7082	54.6584	49.8302	42.5079	45.7486	39.3399	45.3219	40.4646	41.6036	48.1053	40.2233	47.1735	47.9747	46.9014	39.3721	48.9225	45.7937	49.395	39.7307	47.4196	57.8228	47.9699
ENSMUSG00000022051	Bnip3l	109.511	102.397	110.201	99.0418	100.436	96.8324	90.2788	106.288	96.7705	99.5691	96.4934	100.606	88.113	94.8828	87.315	89.9496	103.98	91.064	88.5684	90.0506	94.3494	91.647	91.9718
ENSMUSG00000044502	Bod1	54.2907	50.5751	44.5041	45.773	41.9534	47.3729	53.062	42.8282	44.3475	39.4705	44.4233	43.0708	58.186	51.1446	42.7681	43.2259	37.0891	46.3271	46.3669	38.7826	51.8711	61.8474	44.7691
ENSMUSG00000061755	Bod1l	117.917	113.548	113.853	99.9348	126.619	106.066	106.468	128.786	106.04	108.926	115.475	122.069	92.0822	102.815	95.6167	101.88	118.563	125.36	115.3	108.504	91.8177	88.201	108.506
ENSMUSG00000026278	Bok	3.16103	3.68181	4.03079	4.3402	2.14389	3.17154	4.05458	3.60192	4.08536	3.08951	2.66738	3.62669	4.55999	5.45303	3.23854	4.92638	2.72207	3.61443	5.07058	3.20798	3.89514	4.97966	4.07041
ENSMUSG00000015943	Bola1	3.81729	3.3692	3.70792	4.2177	3.19754	4.43677	3.63351	3.05374	4.55916	3.31657	4.39477	3.03852	4.01765	4.51867	3.17132	4.90991	3.02683	2.9727	3.52628	2.72248	4.18014	4.25352	3.42982
ENSMUSG00000047721	Bola2	5.80184	6.3689	6.9413	6.96521	7.1191	9.09097	6.28265	6.32342	8.30382	5.79953	6.88522	5.38636	8.21831	6.76198	6.76504	7.76556	7.25617	6.10218	6.216	5.02081	7.27667	8.85899	5.85217
ENSMUSG00000045160	Bola3	4.82983	5.01537	4.87821	4.45814	3.87398	6.25608	3.90733	3.70711	5.60533	4.21069	3.82199	4.17837	5.57736	4.89199	5.47536	4.35394	4.14311	3.31086	5.14906	3.3737	4.47093	6.48647	3.65759
ENSMUSG00000022557	Bop1	6.36438	4.99472	4.57331	5.95005	5.63407	6.04005	5.97674	5.08968	5.10174	5.03684	5.41597	4.95749	6.00717	5.36713	5.7815	4.65202	4.47994	6.35423	4.73407	4.67322	6.45925	5.66525	6.54612
ENSMUSG00000042992	Borcs5	5.07189	3.64505	3.47317	4.51656	4.14273	4.01752	4.56629	3.22469	4.18582	3.96571	4.26245	3.80345	4.74008	4.07825	3.83508	3.51684	5.1935	3.29769	4.56871	3.26806	4.53754	5.13384	3.90016
ENSMUSG00000045176	Borcs6	3.83969	4.38401	3.79369	4.05988	3.64564	3.73585	4.56752	4.47535	3.82529	2.88378	3.83354	3.71918	4.39973	3.70874	2.9438	4.92279	3.59702	3.87241	2.97353	3.78327	5.06401	4.54964	3.89603
ENSMUSG00000062376	Borcs7	16.1611	16.9078	18.3797	18.3496	16.8085	14.3849	16.1254	15.4061	15.309	17.1472	15.2791	18.7133	15.2011	16.0515	16.4035	18.4312	15.7429	15.1164	15.2615	14.4248	15.2762	15.3853	18.8216
ENSMUSG00000002345	Borcs8	8.17743	6.90822	7.54064	8.47668	7.1471	10.5916	7.14424	6.5778	8.4564	6.16395	7.23419	6.30999	10.3382	8.9685	7.15374	8.62805	6.14428	7.19375	6.54554	5.71972	7.56925	10.5937	7.50763
ENSMUSG00000038871	Bpgm	48.0939	56.2777	49.5008	53.4806	43.3329	40.7906	50.3848	42.9704	49.5575	40.5952	46.4145	43.967	59.4298	47.4266	42.1878	47.307	43.4765	48.8009	43.8095	48.6883	46.3652	61.2823	41.3838
ENSMUSG00000038286	Bphl	5.37614	7.68075	6.99932	7.20962	5.8734	7.72923	6.09939	6.38325	6.58083	5.47284	6.92742	5.5583	8.28726	7.74472	7.27252	7.10612	5.84844	7.34975	7.49364	4.88281	7.77888	10.1164	7.11017
ENSMUSG00000026617	Bpnt1	14.9124	11.8078	13.4012	13.2466	13.5786	12.2571	14.7304	12.3175	11.7101	11.7991	14.5456	11.6059	14.3917	12.3592	13.6994	11.074	13.1081	15.4549	12.5989	11.1025	13.0838	15.382	13.0868
ENSMUSG00000040481	Bptf	100.017	114.552	93.9251	112.523	116.467	103.179	124.664	116.858	113.225	119.124	102.321	125.677	91.7328	96.5702	95.1607	116.452	119.524	117.579	97.6143	123.622	96.2291	81.4426	114.564
ENSMUSG00000002413	Braf	228.788	192.64	226.55	240.364	217.24	206.987	227.393	226.658	241.907	251.496	247.355	232.85	179.898	221.855	252.515	227.018	239.242	235.073	223.509	239.729	225.095	209.983	213.956
ENSMUSG00000029458	Brap	20.4606	18.052	17.0267	19.2463	20.0367	19.3157	19.6521	19.1332	17.397	18.7979	19.0428	18.3081	18.6422	20.4014	19.0816	17.9479	18.318	17.4675	18.6601	18.2244	19.558	21.283	19.7423
ENSMUSG00000031201	Brcc3	25.8788	23.0521	21.5365	25.3774	28.861	23.0968	22.4825	24.3087	24.0672	22.4768	27.6275	25.3842	20.8341	22.0921	27.5098	22.482	24.8596	28.903	26.2839	24.1113	25.3747	25.496	26.8048
ENSMUSG00000022387	Brd1	18.9516	18.1316	15.1189	17.3073	18.5525	16.8397	19.6673	18.0727	16.5409	20.0897	16.6608	17.8631	16.0908	17.4302	18.2389	15.1016	15.6336	17.1623	18.6306	17.867	17.4293	14.2849	18.4628
ENSMUSG00000024335	Brd2	69.306	55.8169	68.7324	64.0205	65.6243	59.3349	57.7384	63.3998	59.6326	63.3179	63.1177	64.4125	61.3433	68.4933	63.4467	52.8534	55.3928	62.3977	55.6392	54.6325	58.5377	47.4632	63.6884
ENSMUSG00000026918	Brd3	20.7499	20.6645	21.2973	19.5055	19.7624	19.6379	19.4765	21.9067	17.7467	21.2513	18.534	19.2429	18.1142	18.9831	18.4596	17.2717	18.4046	19.3667	17.4663	18.1099	18.2715	16.4111	20.0953
ENSMUSG00000024002	Brd4	130.829	93.7025	94.7298	109.802	128.376	117.19	118.625	117.626	91.6849	103.898	109.167	129.993	95.9601	102.731	117.373	93.496	104.957	111.762	89.5872	95.9352	106.915	81.1534	128.931
ENSMUSG00000031660	Brd7	23.5753	24.1628	24.8153	23.9996	23.4039	27.2753	21.324	23.401	22.9684	21.2157	26.204	22.7937	25.1315	22.9583	22.3864	23.705	25.5123	27.2767	28.1611	21.5402	23.7601	24.8096	26.8929
ENSMUSG00000003778	Brd8	20.4242	22.34	19.2085	18.7707	18.2804	22.1448	19.212	20.3008	19.6095	18.5725	19.1332	20.417	21.9958	17.5999	21.0548	20.114	21.4646	19.2881	22.4765	21.4811	18.0571	23.9044	18.3046
ENSMUSG00000029279	Brdt	6.06523	8.01595	8.90751	5.15194	5.39326	7.27938	5.38266	6.0133	6.69296	6.2423	6.51124	6.23243	8.64304	5.63014	7.72619	6.97511	6.69879	7.30817	8.47216	7.28989	7.04377	10.3885	5.2159
ENSMUSG00000011158	Brf1	9.008	10.3005	8.15274	9.43083	9.49508	8.47213	10.8643	8.71811	9.78404	8.20435	8.57758	8.46775	11.2517	9.83803	7.95389	10.3365	8.86849	7.943	8.72688	9.63799	8.5099	10.664	8.10342
ENSMUSG00000047843	Bri3	17.1549	11.4044	16.9269	12.7832	10.2806	14.4628	12.4419	11.7887	14.1678	10.5737	11.7817	12.8263	17.047	16.1553	13.7377	10.4816	11.9285	13.0575	17.8129	10.4688	12.3342	19.4246	11.8832
ENSMUSG00000037905	Bri3bp	12.403	13.9774	15.6095	14.2403	12.6833	15.1599	17.2334	15.0642	17.9526	17.8169	13.3061	14.7612	12.6627	15.375	15.1321	18.2079	15.465	13.798	12.8573	18.0802	14.6613	13.2274	15.4119
ENSMUSG00000028351	Brinp1	56.6606	61.5982	68.7346	58.6354	57.0263	68.301	69.5792	56.8664	74.6829	67.4057	69.4091	70.1272	55.0496	80.2696	72.0403	63.1843	64.111	61.6959	67.0955	72.9674	66.2283	60.744	71.7362
ENSMUSG00000004031	Brinp2	6.02654	7.65541	6.84093	6.78945	5.48688	7.01043	8.78395	6.68807	7.98082	7.22093	5.64554	6.97529	6.43231	6.80757	6.95256	6.04298	7.66199	6.26918	6.3453	7.99625	6.61575	6.18954	7.50937
ENSMUSG00000035131	Brinp3	7.14321	10.044	7.8891	8.49434	8.0607	9.04069	9.54891	7.61117	8.6648	9.55891	8.6844	9.09064	6.79254	7.99594	7.04018	9.33085	9.27041	8.00134	7.08707	10.7097	7.77827	7.6749	8.63012
ENSMUSG00000022247	Brix1	9.64271	10.1446	10.4436	10.1713	12.9837	8.74647	8.98914	9.12397	9.45926	9.04016	10.509	8.06105	11.9738	10.8312	9.89024	8.87902	10.9157	10.0353	10.8571	8.61114	9.33909	12.6247	10.3332
ENSMUSG00000033940	Brk1	73.6063	63.2199	73.4459	88.2114	72.6878	73.0604	67.4792	64.6452	69.3509	57.8303	65.9877	64.1399	87.9045	79.4189	72.585	66.1867	62.6038	77.6323	61.8868	55.975	69.8092	98.6085	76.6295
ENSMUSG00000080268	Brms1	8.40743	6.93799	8.01931	8.48918	7.55018	9.09939	9.0989	7.05576	8.13207	6.06841	7.2707	6.70319	8.33074	9.38081	7.15828	6.57821	7.53136	6.66649	4.62997	7.32691	7.9054	8.65444	9.41121
ENSMUSG00000012076	Brms1l	44.1256	48.7296	39.2505	45.7151	46.7091	44.9672	46.2013	40.429	40.6531	38.1827	46.0169	43.4484	43.0102	40.9267	38.0907	43.0578	46.9761	45.0162	41.6713	43.207	41.7252	50.4186	47.6919
ENSMUSG00000046836	Brox	14.0418	15.9872	16.8053	16.676	14.7443	13.2277	12.6781	16.5489	14.3738	15.6154	13.1962	14.7659	16.9678	15.1589	15.2811	14.1538	16.1027	16.4251	17.4542	16.29	13.5179	15.6954	15.1754
ENSMUSG00000063952	Brpf3	14.76	12.9856	10.3445	13.6718	12.6372	12.8469	14.2884	13.5939	13.5235	12.8818	12.8116	12.6744	11.3131	10.8177	11.2982	12.9985	10.8156	13.9812	11.5984	12.1231	13.2505	10.3347	12.6592
ENSMUSG00000035390	Brsk1	14.9132	14.6309	17.0686	18.0522	12.4115	16.7282	18.9785	16.6353	19.2098	20.9755	15.9477	18.3994	14.2935	17.1545	16.562	17.4196	21.2794	14.5037	17.1174	15.574	19.4569	12.9077	17.4515
ENSMUSG00000053046	Brsk2	31.3238	27.8924	29.0882	31.5395	28.0853	29.8638	34.21	31.8681	28.959	32.668	30.2167	29.1075	30.3513	31.1695	33.1216	28.029	28.2867	29.5453	27.2934	31.6792	30.531	28.6846	29.7542
ENSMUSG00000022914	Brwd1	58.5331	67.193	60.6018	57.0879	66.6193	54.7154	61.2378	62.3049	60.226	59.1334	55.9139	62.3284	59.2257	49.7591	59.9204	59.8644	65.9205	61.7445	68.2583	62.8514	56.8325	57.28	65.1662
ENSMUSG00000063663	Brwd3	33.0561	27.7866	25.7277	23.529	29.3827	24.7031	31.4173	28.3026	29.0233	33.5693	28.8682	28.6188	23.545	26.2931	28.2505	23.4254	31.6509	28.19	32.0825	32.7548	24.8511	24.7973	24.7041
ENSMUSG00000071657	Bscl2	7.44826	6.84278	6.57456	6.02745	5.03314	7.77875	7.80492	5.71212	7.26331	7.66865	5.69738	7.10048	7.74665	8.02132	4.92746	6.83518	7.50865	5.76443	7.51655	6.84785	7.06719	6.50944	7.19665
ENSMUSG00000040859	Bsdc1	23.9336	15.3486	18.3181	19.3215	18.9066	22.8429	18.8999	21.4553	17.521	22.4743	20.5813	18.4994	18.1488	17.4153	18.2097	20.5908	17.8581	19.4957	18.457	19.5896	18.9247	15.7804	18.7753
ENSMUSG00000023175	Bsg	38.2963	42.7173	41.6928	38.2257	53.135	56.2157	53.4286	42.3803	49.6509	47.8643	37.0689	51.2792	43.2184	44.5004	47.9484	46.7922	46.9242	38.8845	33.8632	46.9701	48.1524	35.2282	47.0389
ENSMUSG00000032589	Bsn	102.21	92.5711	88.4888	101.199	120.784	126.173	139.793	105.21	117.755	124.932	113.519	121.438	101.423	108.342	137.238	112.994	112.048	129.145	90.7524	134.678	119.012	97.9239	121.523
ENSMUSG00000040565	Btaf1	12.2202	12.4389	10.2394	11.4296	16.8923	13.1054	11.5284	12.8739	12.0645	13.7823	14.2281	14.5559	8.46549	8.81753	12.199	10.9932	15.3547	14.3607	14.6861	9.98323	12.3127	9.99054	11.9764
ENSMUSG00000025103	Btbd1	79.5865	93.6242	81.4177	85.7442	74.4542	80.2225	78.3811	75.7253	79.5651	73.8717	86.0632	73.9186	94.1827	75.6819	74.9282	83.6976	82.4124	87.0892	85.6443	82.9227	79.6177	105.15	75.4693
ENSMUSG00000038187	Btbd10	22.662	22.8696	25.2649	23.3518	27.0162	25.3065	21.4665	23.5077	21.3997	20.6892	26.205	24.0603	29.7475	28.241	24.9247	23.9444	28.4139	29.0498	32.0569	25.1767	26.4058	29.8965	30.1519
ENSMUSG00000073771	Btbd19	4.8699	5.28054	4.68693	5.28566	4.8301	5.90748	4.21622	4.63743	5.83295	5.10034	4.99346	5.68288	5.73501	4.72302	7.3291	5.59964	4.26535	4.90912	6.09736	4.89226	5.9243	4.98615	5.04717
ENSMUSG00000003344	Btbd2	11.9341	10.3182	10.8757	13.8998	10.5671	9.39756	12.6265	10.9871	11.5176	11.3341	10.8914	10.1568	14.0424	9.58431	11.3223	14.0535	9.86635	12.2338	11.0235	10.0831	12.4611	11.9576	11.2502
ENSMUSG00000062098	Btbd3	82.0847	76.3255	76.2668	74.9796	83.1426	77.6338	77.5981	80.9838	85.277	90.9375	81.0495	84.139	71.9757	69.7081	82.0014	88.8407	89.7772	90.1046	90.1368	93.6373	70.9645	78.3164	80.8076
ENSMUSG00000002803	Btbd6	10.9237	9.13546	9.43108	13.4596	10.5778	10.556	10.2661	10.6434	11.6804	10.7121	10.6499	9.32505	11.6175	12.4458	12.1549	9.99841	11.019	10.4843	10.6203	10.6292	12.3111	11.6586	11.9358
ENSMUSG00000111375	Btbd8	117.669	112.76	106.223	118.694	129.411	102.008	98.3529	115.969	89.6102	96.8396	116.377	113.112	100.08	105.247	126.72	85.5035	118.285	127.06	121.033	99.0379	109.631	112.826	143.548
ENSMUSG00000062202	Btbd9	13.8659	13.6139	11.4319	14.5176	11.2789	12.0818	14.3994	14.0495	13.2751	14.0521	11.7348	13.7967	12.0117	12.7883	10.8994	12.9103	12.2925	13.378	12.9275	12.715	13.1911	10.7054	13.8871
ENSMUSG00000021660	Btf3	29.9452	27.501	35.1967	26.0605	27.0415	28.0117	26.0787	25.6072	26.1668	22.0031	28.7295	23.8714	37.0479	30.151	27.0325	24.0771	22.4239	33.8616	31.0448	22.1516	23.4857	35.5845	28.2152
ENSMUSG00000028568	Btf3l4	51.8816	47.4836	58.6303	52.4122	50.9611	51.4799	43.6248	49.9872	44.3145	44.674	54.873	51.2143	51.1051	47.3343	48.0964	49.2972	52.0985	56.9866	47.2043	46.8837	48.1059	59.0686	47.3783
ENSMUSG00000028568	BTF3L4	14.0085	9.04698	11.153	7.29108	8.17398	7.83461	9.82762	10.578	7.09093	6.82987	6.76778	8.69297	11.7345	10.1156	5.77569	6.66544	7.83026	8.65494	14.102	9.21313	7.42937	6.49203	10.7236
ENSMUSG00000036478	Btg1	19.8389	21.1129	23.2889	17.3894	15.4002	15.7751	14.8126	16.4414	18.5981	13.6162	18.8802	14.5652	24.4898	16.8942	12.7468	19.9567	15.5043	24.008	19.1878	20.5241	15.5763	29.1797	14.5029
ENSMUSG00000022863	Btg3	16.3465	20.384	17.7807	18.3852	18.1529	18.7566	17.0929	15.3253	17.8699	14.419	19.1391	14.8157	21.5719	16.1256	18.7814	15.1635	22.6684	18.0369	19.8202	16.3455	17.2565	26.3282	18.3479
ENSMUSG00000025217	Btrc	40.9113	39.7552	33.8302	42.8689	37.0808	35.6582	36.9613	40.5172	35.1927	38.2413	38.4804	39.4566	34.2297	36.7043	32.137	37.8298	36.478	35.2719	35.11	36.627	40.1162	32.1322	39.0336
ENSMUSG00000066979	Bub3	27.6886	27.0759	24.1557	28.9137	28.6714	31.0759	26.6604	24.5143	25.0065	23.95	27.6767	26.6834	26.6964	28.2313	31.0069	21.0788	27.3652	25.7253	25.4738	22.0898	27.4337	29.292	29.8202
ENSMUSG00000038722	Bud31	17.7711	17.0738	14.0559	17.1499	15.9623	16.9899	17.0945	16.9069	14.8178	12.929	15.0641	13.536	17.6899	16.1277	16.1018	12.984	14.3821	12.7566	11.8566	13.1118	14.817	18.4619	14.0625
ENSMUSG00000023988	Bysl	7.81321	7.65116	6.05203	7.46236	6.97256	7.67384	7.41976	6.93362	6.45441	6.8436	6.97981	7.05083	7.82243	8.07343	6.15684	6.42337	6.10878	6.64307	6.91414	6.08	7.52767	6.02405	8.37812
ENSMUSG00000051223	Bzw1	62.8223	52.6857	67.513	59.1355	56.7814	56.8677	46.4642	55.925	51.5031	55.3341	67.0231	55.109	59.8909	52.9069	61.9627	54.8845	61.759	65.0265	71.5548	49.6346	56.2515	61.0265	59.6416
ENSMUSG00000020547	Bzw2	10.2899	12.0353	10.8697	10.8947	8.47484	8.26124	10.3112	9.16816	9.12019	8.65243	9.87527	9.44141	11.5835	9.16482	8.97135	8.41874	10.757	10.4764	12.2983	9.26454	9.65425	10.9232	11.9371
ENSMUSG00000000581	C1d	20.5575	18.9145	25.8814	21.3823	18.2367	21.2137	18.5797	18.5021	19.269	18.5549	22.3522	18.4081	23.196	19.5995	20.1027	19.3643	22.0137	25.4709	21.5155	19.4552	18.2564	24.4289	21.7552
ENSMUSG00000042460	C1galt1	8.55172	9.7715	11.5431	8.19541	7.75642	8.66816	9.84216	9.42213	10.7196	11.0192	9.65438	8.38566	9.60993	8.38785	9.50914	10.9508	11.7302	10.1234	10.1387	12.2365	9.54385	11.6335	7.62883
ENSMUSG00000048970	C1galt1c1	8.82372	12.1437	10.5953	9.12541	11.3805	10.8649	11.9987	7.49441	10.5784	9.54583	9.89054	10.5537	12.655	8.04747	13.1035	11.9648	10.1715	8.77784	8.41766	13.0855	8.78761	13.1363	8.83939
ENSMUSG00000018446	C1qbp	21.5714	25.8844	24.6124	26.4331	24.0186	26.4352	22.6376	22.1086	23.2964	19.8498	28.3072	21.3321	30.47	25.9051	25.5601	20.4407	22.8537	30.9054	24.522	21.424	25.6268	32.6847	22.7136
ENSMUSG00000045532	C1ql1	2.86723	2.52987	1.3442	2.39439	1.85437	2.09223	2.31733	1.54966	1.75967	2.63282	1.58581	2.10225	2.11612	2.28889	1.39821	1.76885	1.31005	0.909171	0.929348	1.70859	2.60062	1.31386	1.31858
ENSMUSG00000023571	C1qtnf12	2.99342	4.02454	4.18609	3.48714	3.68306	3.37591	2.65083	2.9203	3.69966	3.20752	2.82543	3.45167	4.5223	4.0491	4.11864	3.65864	2.8593	2.63645	3.57541	3.14814	3.77404	4.03059	3.55668
ENSMUSG00000040794	C1qtnf4	4.23581	3.64287	3.40462	3.17004	3.39636	4.4481	5.03937	2.68975	4.71786	2.92743	3.82727	2.67379	5.53103	4.5992	3.75134	3.46965	2.98708	2.43797	2.30234	3.3167	4.73422	4.82744	2.90845
ENSMUSG00000032120	C2cd2l	60.3244	69.2247	67.8799	64.737	63.5299	70.8654	88.83	57.4342	75.9048	71.9752	64.6097	69.8304	66.0877	83.808	66.6814	64.8682	59.7209	59.5441	53.2002	78.2162	65.6038	66.5028	63.2923
ENSMUSG00000047248	C2cd3	23.6428	22.6773	21.7242	18.9937	24.233	25.4609	25.315	25.0217	21.1488	23.5242	23.6641	26.4286	19.1959	24.5832	21.6247	21.1043	19.9128	24.5383	23.2628	22.2999	20.3202	19.1581	23.8126
ENSMUSG00000030279	C2cd5	37.1775	46.3759	37.5231	44.7357	44.3197	43.7268	36.8582	36.2022	40.6661	37.7185	43.6184	41.9627	39.4871	38.609	40.3106	47.8339	44.8238	37.9991	49.4443	41.3625	40.3413	49.8573	45.6211
ENSMUSG00000006423	C330007P06Rik	43.8481	39.1238	53.5	47.888	45.2698	37.9534	33.9918	45.4234	38.9065	42.1952	46.9852	43.1004	45.1415	42.6756	51.6637	42.3119	44.3131	37.2945	46.2356	37.4549	40.4034	32.882	43.2807
ENSMUSG00000024592	C330018D20Rik	7.42295	8.04339	12.1034	8.93538	8.08423	7.68642	6.94886	8.92546	7.90042	7.30369	7.80125	8.2777	9.30068	7.92771	8.30074	10.3171	9.33352	7.30069	8.51912	7.75973	7.25897	7.55391	9.34801
ENSMUSG00000046449	C77370	19.8634	21.7708	20.5722	22.6937	21.4193	19.7644	20.5958	22.0158	22.2399	24.0547	24.0248	22.3728	19.4574	19.8067	23.8563	24.1722	24.532	23.4082	25.468	25.9194	22.0203	18.3347	24.4678
ENSMUSG00000046679	C87436	5.6989	5.99573	4.69942	5.89628	3.61582	5.38955	5.27761	4.80987	4.85378	4.80676	4.56343	4.7923	5.43449	5.52383	3.6086	4.97494	4.57949	5.00627	5.23747	4.92904	5.22848	5.33231	5.6759
ENSMUSG00000036707	Cab39	64.845	64.179	68.7119	65.5667	58.8479	59.9166	57.6873	60.0343	60.6083	60.3817	70.5043	58.2504	64.2944	67.7644	62.9561	55.3568	66.3585	65.6099	74.8777	57.2022	58.5097	69.9414	63.444
ENSMUSG00000021981	Cab39l	9.46086	11.4949	10.1823	12.0733	8.66521	10.8047	10.484	11.1473	11.0133	11.7666	8.85427	10.1103	10.3505	9.44322	9.5961	12.8194	9.76877	9.38446	8.89561	10.1032	10.1298	10.3363	8.64147
ENSMUSG00000020196	Cabin1	17.3639	15.9686	15.1839	16.7278	17.781	19.4396	16.4228	17.3077	15.8383	17.3251	16.9805	18.2535	15.8197	14.4147	15.1847	17.453	18.2095	17.1309	15.5754	17.1969	15.9835	14.4616	17.9428
ENSMUSG00000038990	Cables2	11.938	14.5535	11.9065	12.5226	12.7279	12.4376	13.6034	12.8866	13.2918	14.4398	13.4588	13.3061	12.8748	13.2301	13.5274	12.6223	14.3131	10.7049	13.1336	13.1844	13.4273	11.8073	12.2288
ENSMUSG00000029544	Cabp1	4.52544	3.8882	3.53079	4.38715	3.8398	3.76145	3.82078	3.67301	3.4525	3.89437	4.7466	3.41073	4.04843	2.9815	4.07377	3.77505	3.47736	3.5528	3.58974	3.75367	5.25118	3.49398	4.18831
ENSMUSG00000015488	Cacfd1	7.97469	12.8638	11.5361	10.6172	10.7878	8.42579	10.1183	8.92296	10.8287	8.69148	8.17104	11.1596	11.3722	6.67543	8.6014	12.323	11.468	10.5276	6.3948	11.0274	9.3748	11.6667	8.89841
ENSMUSG00000034656	Cacna1a	26.937	30.2247	31.5886	33.285	37.5592	43.5199	48.6582	31.9509	40.5241	41.7271	35.6988	42.509	30.9058	43.8794	46.125	35.9933	39.1236	30.5036	27.2147	46.875	33.0393	24.8613	42.4129
ENSMUSG00000004113	Cacna1b	34.6699	38.1656	42.7498	33.2418	32.8605	28.2858	38.2858	32.1752	38.0565	35.0701	30.9105	41.7418	35.6837	32.1674	32.9285	30.3394	38.9605	34.8208	34.0094	41.9424	30.8726	29.7224	31.8061
ENSMUSG00000051331	Cacna1c	56.5876	62.5984	60.7392	49.2317	48.6753	56.5366	75.1107	50.822	71.3827	71.5286	56.0247	64.6335	46.1334	56.9961	51.2179	54.0545	63.6014	43.9407	48.5557	71.3241	51.0621	41.0513	48.6139
ENSMUSG00000004110	Cacna1e	213.945	259.29	267.796	232.034	234.753	261.782	341.496	216.689	290.542	287.735	250.847	301.115	220.412	313.731	275.668	232.498	267.496	238.626	237.69	348.869	217.875	214.983	270.383
ENSMUSG00000024112	Cacna1h	14.3548	17.0127	16.9515	16.8968	12.6706	17.1156	18.6697	15.1797	19.2649	20.6965	15.7489	16.6308	15.2701	16.8867	17.0626	16.561	15.1328	14.1567	13.2994	18.8965	16.9512	12.2584	14.7356
ENSMUSG00000022416	Cacna1i	21.4405	23.8556	25.7482	20.6254	18.5992	24.6909	29.6925	20.0496	31.7032	28.7119	22.0549	25.7124	19.5989	21.3228	19.9627	28.0815	23.5515	19.2592	17.6016	27.194	20.9244	17.5841	20.0122
ENSMUSG00000040118	Cacna2d1	29.4179	42.2999	37.2716	29.0872	32.883	34.4775	41.1224	29.4784	47.1183	43.313	36.6448	37.991	34.479	39.4141	37.614	35.46	39.5705	33.4569	38.0157	47.3963	36.2	31.9968	30.6067
ENSMUSG00000010066	Cacna2d2	33.2828	36.859	30.0066	34.2527	33.1221	37.687	50.6981	36.3244	43.4774	43.7938	29.3961	38.2838	32.4942	49.5043	40.9747	39.5852	29.7488	33.5381	33.5584	50.8118	42.6254	31.8017	45.201
ENSMUSG00000021991	Cacna2d3	54.4755	78.1201	64.3229	59.0866	64.1726	71.0737	79.4562	56.7083	88.7553	74.7255	69.8696	71.2622	66.9194	77.4258	72.1567	69.5917	69.9659	64.2109	73.4613	87.8408	62.9125	68.2126	61.3063
ENSMUSG00000020882	Cacnb1	55.2455	41.2146	40.747	52.6629	60.6531	61.4187	48.1547	46.2489	41.1874	48.5913	54.097	51.7468	44.104	54.3568	47.6296	39.6583	42.2399	49.4906	40.9606	41.0674	44.8306	36.1692	60.5649
ENSMUSG00000057914	Cacnb2	162.916	126.296	152.963	133.777	137.898	144.053	128.669	139.648	128.287	125.382	165.911	147.08	125.967	143.15	157.229	122.544	133.991	148.776	158.606	117.477	142.989	138.191	150.41
ENSMUSG00000003352	Cacnb3	43.1327	43.6858	43.1587	50.1795	40.0418	47.9078	46.6454	46.63	47.872	48.9409	39.7223	46.9084	47.15	50.5849	47.28	45.7962	38.2519	45.5426	38.279	41.8677	50.3495	41.1437	42.5876
ENSMUSG00000017412	Cacnb4	432.701	387.499	464.762	452.247	406.92	379.82	409.347	410.426	441.261	449.699	468.293	433.838	367.185	429.038	475.266	427.097	476.913	437.028	448.071	456.727	406.526	431.456	448.101
ENSMUSG00000020722	Cacng1	1.79284	1.26568	1.28487	1.93082	1.59112	2.14901	1.93339	1.69819	2.03582	1.25855	1.91763	1.62907	1.63355	1.79685	2.03426	1.39091	1.74738	1.56126	1.30423	1.71743	1.57308	1.31632	1.94148
ENSMUSG00000019146	Cacng2	40.5289	28.633	34.691	35.9567	37.1569	44.0003	43.1871	32.7616	43.6606	48.8433	41.1655	43.8014	29.7439	44.8551	50.9221	35.7662	40.8157	36.875	30.798	38.9072	44.99	32.4375	43.0351
ENSMUSG00000066189	Cacng3	78.8261	52.8983	64.5391	67.7276	73.365	88.706	71.4941	60.1204	68.9457	68.1476	66.2919	70.3978	51.4514	61.6465	70.8252	57.0275	63.4744	61.2004	51.8987	59.0481	54.8438	53.8368	71.1826
ENSMUSG00000020723	Cacng4	68.7717	68.2204	69.9823	82.0238	70.8071	95.361	88.8651	67.6808	82.3989	90.9143	83.7998	87.4558	59.8916	79.4355	83.4617	77.4496	85.1357	84.3447	57.3896	84.3174	78.9405	69.5402	84.4978
ENSMUSG00000069806	Cacng7	13.9598	12.4026	10.627	13.2494	11.1491	14.2043	15.8766	13.431	15.9163	17.1449	12.088	15.5921	9.22171	18.8629	12.9949	13.3985	11.0368	11.2895	9.82487	16.37	17.4912	10.0153	12.7857
ENSMUSG00000034889	Cactin	3.93704	4.04295	3.93597	4.17213	3.96647	4.12785	5.35271	3.90074	4.03982	3.43151	4.72771	3.2058	4.95393	4.81592	2.93431	4.414	3.30877	5.27332	3.70315	3.90793	4.28632	5.07514	3.83543
ENSMUSG00000033417	Cacul1	47.0855	48.0815	48.835	43.1327	39.6958	39.7669	48.3084	48.2876	48.8545	49.6785	44.6231	45.6687	43.6012	46.2054	39.5058	48.9303	48.5259	44.7548	48.9728	48.3717	47.3677	46.4667	39.9329
ENSMUSG00000014226	Cacybp	34.9645	30.3758	35.6865	34.474	40.9102	38.0719	30.0047	33.5388	30.6035	29.5454	36.5957	32.4504	41.0428	39.6175	36.2512	31.6147	34.6259	35.9299	37.1163	30.0924	30.9968	34.3163	39.4837
ENSMUSG00000032076	Cadm1	14.7749	17.2748	17.0962	13.7711	16.1938	16.3048	19.5757	16.9899	19.0218	19.1026	14.2544	19.1433	15.1618	17.937	11.835	16.7783	18.193	19.6016	18.1932	20.281	12.7584	13.0728	15.36
ENSMUSG00000064115	Cadm2	109.773	114.693	141.101	103.733	111.303	100.664	132.612	105.464	155.503	135.273	125.56	121.172	121.269	121.099	145.678	120.647	145.813	117.167	130.861	145.886	114.736	117.104	102.057
ENSMUSG00000005338	Cadm3	106.006	118.783	108.549	113.739	125.937	135.2	174.412	120.59	157.403	158.037	126.029	141.824	96.3522	156.053	140.239	143.514	123.903	113.107	92.3685	177.622	135.843	89.4601	140.291
ENSMUSG00000054793	Cadm4	5.3118	4.96455	4.96777	6.23989	6.32077	6.42901	8.72321	5.36892	7.83184	7.53049	6.13873	5.42868	6.47131	6.42923	7.75532	7.10296	6.93553	3.55218	3.27105	8.09119	7.3665	4.79222	4.89871
ENSMUSG00000054423	Cadps	54.9045	44.4806	47.6108	50.1006	49.9561	42.4677	43.2769	57.1247	48.5024	56.2866	49.0449	50.399	45.0599	52.927	62.9717	43.58	49.3948	42.2281	60.3655	50.8861	60.6205	41.2246	47.1639
ENSMUSG00000028222	Calb1	124.045	123.224	133.095	144.178	157.939	135.886	96.1163	108.665	98.6382	106.488	154.693	117.68	137.339	122.7	155.21	118.499	132.664	135.338	140.454	100.474	122.641	156.394	169.271
ENSMUSG00000023055	Calcoco1	59.5619	39.1169	53.4737	55.7765	47.9444	53.6416	51.791	58.2829	47.0666	48.9202	55.0872	52.8608	44.2287	57.5833	61.026	41.2659	48.0495	48.8701	40.9393	47.5134	50.9021	37.5683	54.2821
ENSMUSG00000029761	Cald1	25.0794	25.6592	25.4864	21.367	32.2816	25.5595	21.9762	26.5195	22.0858	25.2746	13.5779	25.7874	30.3979	23.311	21.2013	24.8781	31.7363	15.2746	26.6778	19.4606	16.4572	26.395	18.2064
ENSMUSG00000001175	Calm1	2467.65	2344.86	2614.57	2638.25	2403.61	2392.24	2057.03	2365.51	2287.22	2278.9	2652.24	2162.75	2472.07	2231.38	2677.69	2211.12	2275.86	2418.7	2411.49	2131.72	2135.63	2356.3	2285.71
ENSMUSG00000036438	Calm2	4715.3	4346.6	6198.59	4951	4618.58	4771.13	4163.81	4846.92	4321.97	3947.41	4764.35	4525.37	5163.97	5419.11	5816.95	3988.49	5124.53	4706.67	5089.18	4217.72	4338.12	6297.08	5018.42
ENSMUSG00000019370	Calm3	266.292	192.05	216.99	248.009	200.52	252.937	211.524	214.407	204.547	199.747	231.968	183.995	243.271	195.393	199.123	183.246	217.234	236.893	189.528	206.4	226.887	236.869	204.996
ENSMUSG00000060371	Caln1	414.408	356.911	410.659	377.47	304.277	339.557	454.666	414.988	450.186	487.361	377.751	454.322	308.988	421.46	421.695	377.861	445.78	344.367	399.852	432.3	400.688	309.266	384.929
ENSMUSG00000003814	Calr	24.7441	26.2013	23.0117	29.154	38.19	42.0654	41.849	25.6202	34.388	32.682	38.6793	33.0407	22.3003	40.8221	40.1746	30.0956	27.7814	23.4843	18.989	36.3405	27.9961	21.9696	35.0436
ENSMUSG00000029767	Calu	8.69837	11.1598	11.9692	8.74567	11.6073	11.8165	11.0067	10.4993	12.6314	10.8257	10.1267	11.5799	10.9453	13.0515	10.824	11.0668	11.013	10.4601	8.81773	12.7734	11.8899	9.49863	10.4263
ENSMUSG00000025468	Caly	23.3135	22.9283	24.1999	22.5737	19.3291	24.518	24.5485	22.4168	22.6593	19.76	22.0482	19.0802	22.5631	22.0039	21.3526	20.3268	17.553	18.4778	18.8596	19.6074	20.3381	20.1842	21.6841
ENSMUSG00000039145	Camk1d	151.135	117.849	125.774	143.612	125.934	122.248	131.111	131.128	121.373	147.458	143.527	135.254	111.751	134.13	147.921	112.732	121.901	123.547	109.207	130.652	135.13	106.591	135.646
ENSMUSG00000016179	Camk1g	17.0033	10.289	10.4314	13.9198	16.8218	15.543	13.243	13.9605	11.4217	13.5432	13.3889	13.655	10.5873	14.8732	11.508	10.7907	14.324	18.1918	14.254	11.6698	14.0554	14.682	19.365
ENSMUSG00000024617	Camk2a	888.049	689.704	614.969	905.082	883.969	845.54	906.128	824.359	808.827	946.114	877.384	942.832	663.865	784.015	1091.3	760.216	697.431	842.067	677.213	863.35	821.357	551.315	904.622
ENSMUSG00000057897	Camk2b	331.096	276.134	268.799	368.72	304.771	306.504	331.753	305.012	295.213	333.469	334.732	331.466	290.565	330.489	356.758	267.984	288.019	320.953	269.387	302.269	326.854	251.524	362.786
ENSMUSG00000021820	Camk2g	19.4309	20.9218	13.4195	16.5224	16.0031	12.0782	16.2439	19.6	17.2016	19.0996	13.3947	16.224	15.7858	12.998	14.5548	13.9411	15.9634	12.8858	16.1181	16.5489	18.3032	12.6933	12.3
ENSMUSG00000046447	Camk2n1	699.315	545.633	736.86	753.895	603.164	610.325	533.889	608.297	621.879	666.054	642.767	754.13	576.96	534.477	757.591	645.263	811.276	672.849	690.649	573.129	635.467	711.331	676.417
ENSMUSG00000051146	Camk2n2	4.32944	2.55423	1.77346	2.5671	2.29793	2.37261	4.32145	3.39619	2.49067	3.42289	2.80801	2.34889	2.7676	2.21982	2.81816	1.84866	3.17071	2.41881	2.38531	2.74623	4.3534	3.4319	1.75777
ENSMUSG00000038128	Camk4	581.001	555.077	590.242	614.194	593.444	514.098	529.362	552.464	531.728	610.391	645.247	554.026	487.655	480.199	598.24	518.919	623.812	581.478	493.786	481.829	550.215	505.35	540.35
ENSMUSG00000020785	Camkk1	20.5945	18.7658	17.3246	19.4274	14.3473	16.822	15.7044	17.5261	15.8619	15.6142	16.6241	13.5634	19.3408	17.8695	14.454	13.0563	15.0122	16.4284	11.8689	16.4396	18.534	17.0152	17.6756
ENSMUSG00000029471	Camkk2	66.234	58.4831	48.9417	57.6561	58.4132	63.7475	61.2122	51.8587	58.4821	56.4654	67.05	50.4503	56.0801	52.9183	55.2138	50.3662	55.4711	55.9783	49.0349	50.0218	61.9053	60.5122	56.0848
ENSMUSG00000071037	Camkmt	3.56809	2.97673	3.1518	2.15789	2.98655	3.50095	2.64401	2.83283	3.17669	2.90302	3.05134	3.46501	2.66248	3.27059	2.79292	1.97601	2.94365	3.01617	3.0042	2.79488	3.06064	1.91815	3.38128
ENSMUSG00000032936	Camkv	190.417	157.404	148.729	188.814	168.158	159.369	186.063	159.666	156.39	142.89	168.096	156.689	184.76	156.356	146.092	148.211	158.405	168.541	126.848	147.536	167.643	184.339	158.449
ENSMUSG00000021501	Caml	5.07197	5.46012	5.11265	4.51066	5.50355	6.72048	4.81476	4.2328	4.85415	4.1488	5.68123	4.73739	6.86708	4.54768	4.81808	4.47028	6.59135	4.61407	4.6303	5.0271	4.79495	5.27809	5.24906
ENSMUSG00000026933	Camsap1	59.467	57.0162	47.4795	58.2405	59.5405	51.58	60.5186	56.9832	51.9377	56.8421	59.5843	57.5766	50.5794	49.3009	47.7563	54.0742	56.3717	62.7899	54.7583	52.1111	50.4821	45.4152	61.2695
ENSMUSG00000041570	Camsap2	243.336	270.854	259.586	255.371	246.815	234.587	267.509	278.745	258.834	280.436	245.108	271.794	219.218	239.553	252.534	258.457	295.606	253.792	251.924	279.081	244.393	243.744	250.156
ENSMUSG00000014592	Camta1	210.207	185.676	183.697	202.893	161.539	163.336	198.44	206.066	177.999	195.426	170.055	190.326	160.132	179.87	190.966	168.434	166.526	158.906	158.273	169.432	188.907	155.735	166.27
ENSMUSG00000040712	Camta2	89.658	67.1072	82.0342	84.0388	63.2606	81.2995	73.079	77.2854	74.1949	83.0461	79.3891	75.3333	64.4389	74.0882	86.058	68.8936	64.0312	65.4861	72.838	63.7549	77.1799	58.6843	79.4454
ENSMUSG00000020114	Cand1	49.1524	56.3119	51.2103	51.0959	52.0567	47.3158	48.83	51.4962	45.9666	49.9142	54.5887	51.7031	50.3027	48.2515	51.839	48.1447	52.0504	52.5479	53.1284	48.3991	53.9594	51.9006	50.4655
ENSMUSG00000025575	Cant1	8.52089	5.96545	5.969	6.21475	6.28545	7.63925	8.60224	5.76075	8.03143	6.45722	6.13354	6.89546	8.566	8.7907	6.90847	6.7443	5.97646	6.00163	5.90389	6.99823	7.82672	8.36825	6.00573
ENSMUSG00000020368	Canx	46.6475	65.1584	64.3903	49.9624	55.6191	57.0823	69.953	50.0143	68.2872	66.6847	59.9029	60.5068	52.8769	60.5949	52.7823	64.4299	60.847	60.6906	52.5267	72.779	52.9882	53.6639	53.4122
ENSMUSG00000028656	Cap1	124.998	92.536	115.879	133.28	125.198	120.274	92.6566	114.79	98.2647	107.349	129.762	116.309	92.1128	99.2399	137.908	105.158	106.225	106.137	109.292	86.9084	105.515	91.1579	133.792
ENSMUSG00000021373	Cap2	277.099	238.492	295.87	308.492	278.321	263.142	249.991	263.706	233.01	237.02	290.812	290.089	259.726	275.804	329.659	254.071	270.851	256.902	278.958	240.156	242.548	264.051	313.621
ENSMUSG00000024942	Capn1	4.34816	3.49359	4.46042	4.79613	3.70392	5.81184	3.46077	5.06957	3.67639	4.5802	4.27572	4.27026	4.74291	6.12936	5.36335	3.31007	3.90827	4.13253	4.88878	4.91552	3.85702	3.38356	4.85711
ENSMUSG00000026270	Capn10	4.93227	6.01803	5.64463	6.31115	4.26069	5.00271	5.24574	4.88331	4.85313	4.65706	5.08087	5.03136	6.19419	4.91254	4.43356	5.37899	4.83163	6.29536	5.43761	4.54244	5.56407	6.2083	5.60386
ENSMUSG00000037326	Capn15	5.42172	5.51343	4.90592	6.37281	6.48787	6.77424	7.03458	6.20245	6.1016	6.1908	5.33425	5.88905	7.45684	7.80897	6.697	4.82969	7.06747	6.24588	4.96568	7.0865	7.13077	6.27348	6.95863
ENSMUSG00000026509	Capn2	11.4239	14.9331	10.9506	10.3989	17.9925	10.8545	11.279	13.8645	11.1158	13.8504	8.87183	13.8636	12.3304	11.3751	9.82481	14.2866	12.259	10.8717	12.7833	13.2607	12.1339	12.8629	10.4081
ENSMUSG00000021893	Capn7	21.7773	30.0182	24.9948	24.4826	29.2156	20.2441	28.4121	27.878	27.4564	28.6249	24.3612	26.5846	26.076	25.3851	26.1765	25.5796	28.3278	27.3977	28.9344	27.4774	28.6099	21.5402	27.4328
ENSMUSG00000001794	Capns1	70.7668	56.369	66.2807	68.7263	66.1737	64.8261	56.5124	67.8129	54.5435	59.6762	61.2206	69.2226	61.3862	65.0822	73.1541	56.836	55.9986	56.3816	68.1984	49.414	58.9326	48.6886	72.4968
ENSMUSG00000027184	Caprin1	97.9345	103.556	101.804	99.011	119.348	101.771	86.9268	96.9743	82.7525	96.6648	108.553	101.17	90.4918	81.1071	96.2381	86.3957	102.231	111.724	102.463	87.5605	83.2038	78.5983	115.306
ENSMUSG00000070372	Capza1	10.5974	11.6019	10.5417	9.97657	11.3637	9.78945	10.7357	13.2623	11.2207	13.465	10.4463	10.219	10.2736	9.30171	11.7244	10.6412	13.0658	12.2277	13.0135	12.2417	12.4374	10.1659	11.0475
ENSMUSG00000015733	Capza2	180.428	158.78	188.993	168.716	161.34	155.992	136.189	152.525	144.933	142.032	177.594	150.166	178.537	137.463	161.398	155.084	175.695	156.116	177.249	142.575	147.391	180.562	159.567
ENSMUSG00000028745	Capzb	75.0371	59.4269	69.7516	75.2203	72.8012	77.4796	67.4303	75.2274	63.3076	67.3143	70.1154	72.0093	64.0412	77.3566	75.5127	58.9717	71.5062	73.0071	66.0025	56.9337	76.1687	66.6324	83.5078
ENSMUSG00000003273	Car11	48.8361	46.4562	48.2546	45.6159	37.5239	55.4288	56.3277	38.2875	55.202	44.9833	48.5814	42.6587	49.2445	54.3075	49.6517	44.5921	36.366	37.3252	37.8516	47.0657	46.3987	40.0422	45.2211
ENSMUSG00000032373	Car12	22.7945	25.1136	22.9604	36.3086	31.7027	41.9837	34.102	21.058	30.8923	35.4497	36.5006	35.7187	25.0091	40.6128	49.0292	35.028	23.6065	26.7685	23.1509	37.1157	25.7902	28.2643	35.2212
ENSMUSG00000027562	Car2	27.0638	25.6976	15.842	22.6457	20.2874	17.2801	22.8387	25.461	25.9162	29.6137	21.996	19.1459	19.5859	17.3651	16.6403	27.0902	25.4589	21.5719	21.0213	33.6295	37.1471	33.7469	12.7287
ENSMUSG00000026017	Carf	16.3757	19.1896	18.1875	16.659	15.6875	15.9659	13.9891	16.6293	16.5996	18.96	15.8216	17.0823	15.8866	14.1628	15.4331	17.1499	17.2887	15.6222	17.8422	16.637	14.8943	14.7634	14.2294
ENSMUSG00000008393	Carhsp1	26.9741	36.2983	31.0236	31.0735	25.637	23.281	34.4483	29.279	31.137	32.378	23.1914	30.5182	31.6684	26.6361	21.091	30.899	27.4571	34.2339	26.1624	33.2637	26.7098	29.2098	28.1811
ENSMUSG00000032185	Carm1	32.1521	23.3183	25.3843	31.138	27.2437	29.9256	29.6268	29.8828	26.577	32.3963	30.5618	29.3058	24.3758	27.375	29.5721	26.1667	25.8516	28.6328	21.9934	26.1825	33.0361	18.9416	31.6955
ENSMUSG00000024726	Carnmt1	6.84277	7.85396	8.04399	7.09117	7.47142	6.57828	6.16793	7.70478	7.90492	6.96363	7.3802	6.45935	7.19788	6.18629	5.91956	7.97021	8.72864	7.97144	8.2086	8.60359	6.13028	7.40705	6.76035
ENSMUSG00000021647	Cartpt	1.62084	5.2715	5.1614	4.21454	3.57444	8.71855	4.64278	3.44292	6.40422	3.97004	2.31686	7.0938	9.78405	9.30744	5.22331	11.8375	4.41439	11.3044	10.8212	12.4404	3.35431	7.00916	16.38
ENSMUSG00000078676	Casc3	13.8436	13.6372	13.0313	12.044	13.6888	14.1275	13.9143	14.2666	12.0477	12.4641	13.8722	13.1169	14.3042	12.4507	13.4006	11.1795	14.3683	14.75	13.3333	13.5225	14.3615	13.9246	13.867
ENSMUSG00000060227	Casc4	61.4818	73.4037	89.4687	68.867	65.4861	77.9491	88.257	57.5341	89.2797	84.4138	74.2863	86.3305	63.3246	90.5404	88.7583	79.0544	74.227	72.537	74.1698	90.999	63.1955	73.0461	79.0865
ENSMUSG00000015189	Casd1	31.0989	39.5403	47.6339	34.793	32.8102	35.6222	39.8679	30.5068	47.3058	42.7157	37.0217	40.2417	31.6269	44.7011	37.4457	41.5501	39.8507	31.3527	38.285	47.9404	29.553	36.1739	34.5931
ENSMUSG00000031012	Cask	51.076	46.6965	50.2525	51.6064	48.7606	41.9857	47.9379	47.7281	45.1311	51.8447	52.9797	51.7721	42.8848	47.6671	47.459	50.1044	48.0948	48.6405	48.1274	49.0674	47.5282	43.4666	50.1885
ENSMUSG00000033597	Caskin1	16.4021	13.9733	12.3161	15.9948	14.1666	12.8658	15.8058	17.1965	13.5389	15.9431	13.2464	15.236	13.9629	17.5308	12.5576	13.0166	11.6859	13.4637	12.732	14.7105	16.2688	10.4379	13.5524
ENSMUSG00000028282	Casp8ap2	24.4339	30.8666	27.1155	24.5428	23.2479	23.4776	24.6341	27.1227	28.097	28.446	23.0658	27.3628	19.9778	23.4579	22.2746	25.4063	28.3351	26.7078	27.5987	29.4114	24.4994	23.8933	25.2814
ENSMUSG00000027187	Cat	19.4587	17.6705	21.1023	17.737	18.7534	13.0975	17.1669	24.6241	19.2786	20.4131	16.666	23.2651	18.3612	22.1549	27.1792	18.0932	18.7373	17.9271	27.2451	20.2052	20.5348	16.1718	18.8667
ENSMUSG00000037060	Cavin3	2.01839	2.33153	2.74176	2.31549	1.79736	1.80194	2.56956	2.13718	1.69039	1.84112	2.18255	2.18318	2.90048	2.79446	2.176	1.56569	2.81801	2.0612	2.14818	2.05415	2.4802	3.06874	2.26498
ENSMUSG00000035640	Cbarp	55.6703	43.3571	51.8891	58.9712	51.7347	54.4274	60.5535	48.6369	55.8241	57.4675	50.7064	56.2148	60.1053	61.1773	63.3775	58.0638	55.4947	55.2615	50.1662	57.4896	61.7844	58.9723	65.639
ENSMUSG00000038533	Cbfa2t2	35.3619	35.5642	34.2219	30.4876	31.3195	28.7606	31.8749	33.9792	33.1568	36.881	37.6827	34.8231	28.6835	31.7031	35.6543	28.9277	30.2719	32.2455	34.0196	33.5695	33.9842	27.7661	28.6318
ENSMUSG00000034342	Cbl	56.025	53.7483	53.5476	53.9572	59.8112	47.8754	60.765	62.0176	58.0605	64.0145	55.562	60.2102	47.1421	46.9701	60.7422	55.6205	63.9434	59.3385	61.5846	58.8627	55.7402	42.9474	61.5578
ENSMUSG00000022637	Cblb	22.735	21.8787	24.8132	18.5615	20.1636	20.0677	19.2002	21.1917	20.9307	21.754	22.8009	22.0176	17.9083	19.4699	19.2989	20.0664	19.3009	21.4297	20.167	20.5089	18.2396	16.4931	19.988
ENSMUSG00000020659	Cbll1	22.25	20.332	19.6345	18.8622	23.541	18.2089	18.8291	19.7316	19.9834	20.3867	19.2836	17.9555	16.5892	17.6761	20.2436	17.3688	18.358	19.2052	18.3397	16.6675	19.0818	16.3229	21.3587
ENSMUSG00000067578	Cbln4	4.05823	4.78055	4.2707	5.25477	3.68931	6.62765	4.4797	4.56867	3.9977	5.24954	3.56284	6.50573	5.63126	3.64406	5.01273	6.98749	5.55848	4.86258	4.94197	6.95581	3.79921	4.16403	5.46088
ENSMUSG00000051483	Cbr1	19.295	15.4675	15.1421	16.9548	14.7008	16.4502	14.5011	14.5434	14.5258	12.8398	17.7241	13.02	17.124	13.9097	16.1817	13.7311	12.7386	15.9493	12.9188	11.6712	16.5787	19.0926	15.4056
ENSMUSG00000022947	Cbr3	10.016	9.41573	9.70218	9.58538	8.31374	8.29268	7.67728	7.95168	8.89019	6.77224	10.6297	7.01606	12.2119	10.9895	8.1105	6.58324	7.48134	8.84175	10.4573	6.08527	8.68115	11.8971	7.07672
ENSMUSG00000031641	Cbr4	16.6063	15.2375	19.5342	19.4276	14.1342	14.3672	13.7461	14.4746	14.1592	14.8076	15.3669	15.536	17.3746	14.0395	15.9927	16.6662	14.9721	16.2323	15.4227	14.602	13.5381	17.6479	15.3752
ENSMUSG00000024878	Cbwd1	8.49032	6.53142	7.58172	5.96153	8.10694	7.042	4.49013	6.07017	6.25197	6.31293	6.84271	6.754	6.93206	4.56464	6.29861	8.37978	6.59101	7.1991	6.7962	7.3548	6.59318	9.55141	5.56988
ENSMUSG00000018666	Cbx1	11.4544	10.3547	10.9163	11.9187	14.9737	14.1323	11.5269	11.5572	10.0276	9.72858	12.6875	10.8658	15.3767	12.3455	10.1492	11.3677	13.948	14.2867	11.0352	11.2153	10.603	14.038	11.3096
ENSMUSG00000029836	Cbx3	92.2647	109.842	117.376	109.375	99.176	90.2052	102.014	95.0214	93.1456	82.6854	99.5693	90.7722	134.489	95.6212	99.3862	97.2296	104.105	127.604	91.6708	101.824	90.6845	140.145	96.9293
ENSMUSG00000039989	Cbx4	20.2709	16.0588	17.0049	18.0765	19.6446	18.9581	17.4407	16.5195	16.0607	16.8926	21.4518	17.4979	19.7901	18.5666	17.3714	15.1019	17.4546	23.6526	17.6712	16.2688	21.2057	16.6199	21.1408
ENSMUSG00000009575	Cbx5	161.48	152.944	176.221	162.336	146.565	140.685	144.36	171.161	154.425	176.46	156.368	168.298	123.538	134.829	146.963	149.978	167.348	162.432	153.021	160.161	135.787	119.862	153.288
ENSMUSG00000089715	Cbx6	63.2114	54.153	55.5615	63.8234	54.4756	57.3673	61.5507	58.1006	50.2379	58.8316	61.5325	60.3752	63.7171	52.6031	56.6845	57.2569	64.5068	63.2314	51.7337	58.2627	61.9456	61.7128	63.5424
ENSMUSG00000053411	Cbx7	18.1361	20.378	18.8147	19.8063	16.6703	17.1961	18.0175	19.6652	17.3635	18.0487	14.8491	18.3965	18.0017	18.3715	16.0166	16.498	14.0639	18.1075	16.8674	17.2323	17.2146	16.1818	17.6182
ENSMUSG00000022428	Cby1	5.9366	6.4427	7.94662	8.98891	7.50753	7.77399	5.93206	7.48445	6.69124	6.40924	7.31859	6.24397	7.56981	7.5306	6.83169	7.04849	8.75613	6.38276	6.90143	5.87362	6.74529	7.80923	7.32793
ENSMUSG00000020074	Ccar1	44.3916	39.6681	38.8248	39.1258	53.0261	45.4057	43.3525	46.8251	34.6719	38.9252	44.4187	44.1038	38.949	41.1082	42.667	38.8956	43.7441	51.1017	47.1435	39.4835	38.4335	43.9848	46.1292
ENSMUSG00000033712	Ccar2	11.0822	11.1445	10.917	11.1628	11.3211	8.93755	10.89	11.2204	10.172	10.2883	10.3885	9.78367	11.8483	8.93971	9.47018	10.929	10.2477	11.3204	9.40132	8.49812	11.2503	9.83877	11.0961
ENSMUSG00000035228	Ccdc106	6.98439	5.07908	7.52089	7.10088	5.09662	6.84733	6.28897	5.71439	6.48532	5.82307	7.11608	4.74532	7.32378	7.2461	6.01181	7.32594	5.13534	5.82643	5.37373	6.36029	6.47286	7.70132	6.33766
ENSMUSG00000028461	Ccdc107	3.13289	4.85229	3.1497	3.23312	3.82479	4.84761	5.02305	2.91487	4.33851	3.19401	3.75175	3.47187	4.81496	4.80283	3.573	4.50152	2.80704	4.1038	4.77631	3.3137	3.05517	5.65836	4.20588
ENSMUSG00000071855	Ccdc112	9.78571	9.25667	10.3308	9.2021	9.88091	9.50194	9.7202	10.237	8.16073	8.06962	10.6178	10.5382	9.4797	10.7594	10.8036	8.99379	11.3148	8.57377	11.2337	10.117	7.9738	10.5907	10.3585
ENSMUSG00000042111	Ccdc115	17.8359	18.1222	20.8169	19.0134	16.5435	20.2806	18.7601	17.5218	18.5561	15.8772	19.1919	16.1264	20.6477	21.729	19.4762	17.2195	15.9483	16.9535	18.8367	14.7983	16.1408	19.4951	18.2263
ENSMUSG00000020482	Ccdc117	6.38257	7.24408	6.66845	5.02173	5.52826	5.49292	6.49681	5.67527	6.35765	6.42117	5.56972	5.3857	8.02363	5.80101	4.68113	6.05204	4.87695	6.7132	6.85075	6.4361	5.20859	5.63371	4.58131
ENSMUSG00000019659	Ccdc12	8.09233	9.73827	9.26044	10.288	8.5873	10.8992	9.2739	7.74928	9.97954	7.35173	9.3568	7.83891	12.1171	12.6124	9.30839	8.16909	8.36429	8.09931	6.97514	6.37783	10.8869	12.3266	9.33817
ENSMUSG00000007721	Ccdc124	9.6574	8.48077	9.54788	11.1516	8.14311	9.08944	9.20974	8.34389	10.5999	8.12509	9.0741	8.18864	11.548	10.7277	8.67844	9.40679	10.7674	7.63642	7.7338	7.56343	10.8294	11.7403	9.49625
ENSMUSG00000050786	Ccdc126	3.69537	3.31981	3.829	3.12902	2.70301	3.2411	3.031	2.19641	3.15789	2.69476	3.80021	3.73342	3.51091	3.21876	3.3002	3.05351	3.15606	2.27466	2.8328	3.87818	2.48595	3.28308	2.79767
ENSMUSG00000021578	Ccdc127	35.0368	35.4106	41.9363	36.2246	35.7435	38.1742	38.2349	35.416	37.356	40.7522	39.2115	38.9576	34.7597	39.0508	44.2966	38.6035	38.2853	36.0163	34.3893	36.5765	38.4989	37.9141	36.9836
ENSMUSG00000049957	Ccdc137	5.90053	7.35433	6.88306	7.81797	6.80109	7.53242	7.04825	6.60223	6.68724	5.69248	7.48068	6.69582	8.3745	5.85227	8.72997	6.46106	7.56343	7.24654	7.89412	5.41914	6.52426	7.43111	7.3254
ENSMUSG00000045790	Ccdc149	10.9023	11.6664	11.1406	11.7643	11.7503	10.5063	11.9584	10.8452	11.1448	11.6222	10.5058	11.0169	11.87	11.9301	9.76277	11.3549	11.306	12.9649	10.6693	10.9275	12.3183	13.8305	11.8307
ENSMUSG00000098176	Ccdc166	3.26098	3.69552	3.71283	4.7194	2.59356	3.44843	4.21192	3.11465	2.77172	2.78709	3.11942	3.5281	4.41185	3.02228	5.10738	4.08764	2.9931	3.02815	3.59983	2.09751	3.63474	4.68751	4.27333
ENSMUSG00000034083	Ccdc174	9.37121	11.4624	11.4374	12.4099	9.38647	11.4011	11.2925	11.8432	10.3469	10.4936	11.1743	11.018	10.5752	10.6774	11.2721	10.8178	12.8643	11.5462	11.5326	10.1018	10.7973	11.5981	11.2414
ENSMUSG00000062961	Ccdc177	4.25776	5.27904	6.15075	6.44878	4.37553	6.7912	5.66709	5.82149	4.63317	6.65323	4.93566	6.64385	5.41955	7.21336	6.62821	7.45349	5.82671	6.78524	7.45756	6.35638	5.22131	7.30696	7.44496
ENSMUSG00000026578	Ccdc181	15.4882	18.6547	16.4428	16.7172	16.2999	16.9179	15.2349	15.1258	15.0645	15.0141	15.7349	15.3601	14.937	13.4642	14.9236	16.4932	15.177	17.7391	15.0534	14.9444	13.7198	19.292	17.2327
ENSMUSG00000029875	Ccdc184	3.58545	2.97807	2.48622	2.87964	2.8991	1.83984	2.12326	3.06488	2.64918	2.38076	2.03332	2.29594	3.01541	2.7737	2.02135	2.51766	2.07327	2.14002	2.39485	2.63511	3.51643	2.97857	2.22428
ENSMUSG00000035173	Ccdc186	48.6299	43.7666	45.6803	43.515	43.3427	52.0905	49.6697	45.9961	45.1611	53.8665	44.3658	49.6812	36.2251	42.8809	43.0265	42.4848	48.407	48.5787	36.6827	45.1801	43.1081	39.1667	44.1243
ENSMUSG00000022035	Ccdc25	22.597	26.5446	23.4433	24.231	24.9096	25.1107	23.1098	22.2876	20.3333	20.7232	24.8615	22.4314	24.554	26.9653	22.6471	22.2183	21.627	23.1319	22.0749	20.8483	22.1145	28.9519	24.6383
ENSMUSG00000059554	Ccdc28a	4.78918	5.9707	4.47948	4.70206	5.35331	4.0893	6.67772	5.69291	5.00065	4.24613	4.57893	4.73271	6.74938	5.51419	5.76464	5.04691	4.72905	4.78461	5.97895	5.58952	4.84945	7.3939	4.5681
ENSMUSG00000028795	Ccdc28b	6.51607	6.46776	5.38137	5.68876	5.79303	7.39103	6.75399	6.1684	6.48421	4.60159	5.54777	4.79535	7.53612	6.45109	5.69399	5.39441	4.96515	4.35871	4.21176	5.21818	5.88709	6.82107	4.82611
ENSMUSG00000039983	Ccdc32	13.7569	13.0472	11.4789	14.0535	12.2994	13.5753	15.5953	11.8268	11.6675	11.7725	14.7153	12.3789	14.5877	13.3568	10.964	14.7809	11.715	13.4981	11.8784	11.3785	13.7437	15.4445	13.1817
ENSMUSG00000027160	Ccdc34	8.6434	6.76966	8.8525	7.02341	7.76566	8.06751	7.14956	8.50898	7.90931	7.694	7.01641	7.63098	7.34125	8.435	7.46183	6.69468	6.93281	8.54358	8.1231	6.63471	7.33686	7.75742	6.6604
ENSMUSG00000020925	Ccdc43	12.3988	11.7229	13.0407	14.3477	12.057	13.0044	11.1014	11.4265	11.0962	10.5701	12.075	11.99	13.7723	12.4117	13.2256	10.2221	12.2982	13.0896	10.8044	11.8407	11.12	15.0871	12.1227
ENSMUSG00000078622	Ccdc47	33.2064	49.0845	46.5156	33.145	39.5821	40.4357	48.2755	36.2561	43.64	46.0413	38.2146	45.0843	36.9125	43.3389	33.9091	42.8444	47.0589	39.6931	38.9807	51.751	35.849	35.7503	42.4158
ENSMUSG00000038127	Ccdc50	14.3165	13.7789	13.2724	11.9199	14.8407	12.0848	13.4759	15.0633	12.8487	16.6071	13.155	14.4524	12.5346	10.7694	12.6981	15.6536	16.3673	15.3664	19.0957	15.5094	13.134	15.5638	11.8857
ENSMUSG00000075229	Ccdc58	4.37755	4.34281	4.29127	4.71284	4.55795	3.78164	4.11029	3.39327	4.30993	3.35388	4.73386	3.82913	5.10915	4.37501	3.63378	4.06954	4.38216	3.93414	3.93686	3.6157	4.09192	6.05516	3.39045
ENSMUSG00000019897	Ccdc59	13.3324	11.121	13.285	10.6505	12.8268	12.567	9.98474	12.4234	10.3952	9.80968	10.9976	12.1247	11.8286	10.9942	11.04	11.4446	13.7209	11.0576	12.5829	9.67046	13.1932	12.9725	14.0473
ENSMUSG00000048701	Ccdc6	45.9014	49.8576	43.2651	43.0743	54.9038	41.9992	52.3846	56.7638	48.9834	56.4011	40.3913	46.9407	39.5057	46.1696	43.2962	45.319	55.2538	53.2995	47.7481	53.1924	50.7153	46.3952	51.5168
ENSMUSG00000046753	Ccdc66	16.7524	17.4412	14.8544	16.5941	18.1879	14.7249	18.304	15.9626	15.454	16.2368	17.2832	19.7651	13.8919	13.2944	17.8054	17.0155	18.1641	16.2739	18.8299	14.7669	14.2787	13.9121	18.1235
ENSMUSG00000049305	Ccdc71	7.87405	8.62198	8.5862	8.29571	8.96172	6.54653	7.22306	7.44614	6.9629	7.3703	8.11274	7.68183	6.29217	7.05432	5.96457	7.31295	8.24495	6.3991	7.24551	6.29249	6.6164	7.81614	7.38656
ENSMUSG00000090946	Ccdc71l	6.69928	8.83468	8.25508	7.09212	8.80614	6.89763	5.77826	7.56885	5.59105	6.34167	8.01356	6.14599	7.86981	5.87449	5.93255	7.33578	8.22065	6.09544	7.04662	7.09293	4.58284	6.80375	7.0667
ENSMUSG00000084883	Ccdc85c	26.1987	23.2375	21.9777	28.4768	30.4025	24.7522	32.2462	25.0795	30.3081	22.4649	26.082	22.4325	28.5731	23.1473	24.2095	24.6761	30.3087	31.8448	22.9649	28.7771	25.999	33.2458	24.2692
ENSMUSG00000032740	Ccdc88a	66.1192	64.0343	68.72	65.8387	67.843	57.8722	66.9924	71.0346	64.914	74.9501	64.7676	73.4811	56.0343	58.0442	63.2296	70.3671	82.9572	75.4579	81.4229	72.3338	58.3128	63.5346	65.625
ENSMUSG00000021182	Ccdc88c	15.7743	17.1671	11.4326	15.6132	17.735	17.3097	20.06	18.0897	18.4908	20.027	14.6614	17.9745	13.3722	13.286	15.2975	16.2894	16.5376	16.5716	13.2637	17.2647	16.3109	10.6891	15.419
ENSMUSG00000030613	Ccdc90b	7.65865	8.93398	11.238	8.91698	7.03766	8.73827	7.35802	7.59282	9.43461	8.00232	7.80922	7.52519	8.99123	8.4801	9.37121	7.62943	9.77049	6.50464	9.38957	7.65608	6.33708	9.29446	7.12338
ENSMUSG00000030301	Ccdc91	9.54518	12.2111	9.07047	10.3118	8.03829	11.6824	10.8675	10.8673	8.47986	11.3425	9.25865	11.6249	9.4741	8.366	9.86255	11.7501	10.1682	9.24778	9.73296	10.3285	9.24072	10.3373	10.0616
ENSMUSG00000037979	Ccdc92	72.4703	61.8929	65.981	59.0198	60.0809	67.8237	77.0978	71.0553	69.3762	71.1063	63.251	67.378	62.9142	75.0324	66.7897	57.8845	59.9039	60.5177	56.6633	57.2753	70.5915	55.6044	60.3004
ENSMUSG00000069814	Ccdc92b	31.8353	24.6595	25.1982	30.1483	23.1683	31.1791	31.7969	31.0423	28.1003	29.6011	24.8185	30.4483	23.3766	33.2513	29.6347	22.428	23.5603	26.0183	21.1966	26.2228	27.7233	24.5207	25.4153
ENSMUSG00000002608	Ccdc97	21.804	15.7721	15.4478	21.3606	17.9005	22.1704	18.7051	17.2427	16.4921	16.6576	20.4601	17.2505	17.0391	19.1807	20.7334	13.9435	15.6266	15.1963	14.5646	14.3591	20.9962	14.3908	19.5033
ENSMUSG00000032532	Cck	4.32632	3.82914	3.01763	5.25355	4.04429	3.74297	4.99707	3.75603	3.99558	4.74366	3.28691	3.34581	4.64305	4.55656	4.14574	4.0148	3.69929	2.53359	4.02951	3.58635	3.31501	3.38268	3.67127
ENSMUSG00000031780	Ccl17	0.865687	0.737701	1.38794	0.731258	0.43901	1.14834	1.49922	1.08602	0.937195	0.650709	1.0115	0.838958	1.1986	1.78277	0.963072	0.417751	0.912796	1.17201	0.905169	0.849862	0.748248	0.977668	0.672804
ENSMUSG00000073888	Ccl27a	39.0861	32.7371	37.0089	40.21	35.0909	48.0637	34.5476	33.5184	33.6446	32.0847	37.5512	35.0717	36.4658	33.1787	45.2152	33.5686	34.7677	31.6138	32.7276	29.2359	34.7652	37.474	42.0178
ENSMUSG00000000378	Ccm2	24.0518	23.3309	19.5783	24.47	24.2288	23.4479	24.9323	22.0885	23.5159	20.671	21.6712	21.0775	20.6593	21.8132	19.794	23.5151	23.1285	19.493	18.1264	20.4605	25.6581	26.7596	24.053
ENSMUSG00000028252	Ccnc	20.177	19.7345	20.9515	16.8852	19.955	17.7965	15.2725	17.9855	17.289	15.6698	18.3206	17.4745	22.1333	16.7869	18.4685	17.8554	18.3514	18.8821	22.0567	16.3147	18.8024	21.425	17.8957
ENSMUSG00000070348	Ccnd1	5.6416	6.16655	5.29967	6.79297	8.16334	6.53158	4.84671	4.78697	5.58668	7.38756	6.58421	6.20728	5.74773	3.94368	7.51912	7.99663	6.12296	6.47304	5.48678	6.21607	7.12019	5.568	7.36769
ENSMUSG00000000184	Ccnd2	77.5675	48.1534	64.1827	58.4833	70.5134	54.1672	55.8573	69.9178	57.9919	68.518	57.9433	51.4765	42.0683	51.3564	44.3584	44.5326	62.673	66.5782	44.2801	50.6309	44.4112	40.9193	59.2819
ENSMUSG00000023572	Ccndbp1	45.7546	46.7126	45.2591	50.5096	42.5795	42.9928	40.8478	44.5813	38.3703	39.8034	42.5832	44.4693	42.9526	42.5606	47.6031	38.0741	38.8438	43.2024	41.3699	36.4898	42.2577	42.9849	49.619
ENSMUSG00000028212	Ccne2	4.31411	4.83064	4.08241	4.82063	3.92025	5.4658	3.92105	3.81076	4.23122	4.17396	4.39502	3.94168	5.55171	4.61317	4.39468	4.86193	4.56755	3.87271	5.93392	4.7785	3.55279	5.56352	4.14543
ENSMUSG00000020326	Ccng1	32.673	34.1872	34.6738	32.7367	29.7321	28.622	25.9651	30.7103	32.6528	37.397	31.5805	35.3262	26.5612	30.0604	35.3973	39.0625	28.0302	29.017	35.0701	35.3507	33.3227	32.6373	29.2295
ENSMUSG00000029385	Ccng2	26.7622	25.5613	26.5243	25.09	26.2987	26.8659	22.3739	24.4077	24.794	24.8119	27.7054	25.3463	23.521	24.4167	25.2366	22.476	26.4004	27.7686	29.1096	25.7644	22.9811	27.7116	25.975
ENSMUSG00000021548	Ccnh	18.5078	18.8006	17.8945	18.0686	19.471	21.0251	17.6557	15.9359	17.585	15.4936	20.4415	16.8468	20.6632	19.456	20.7483	16.4792	16.4979	18.0277	21.3738	15.0064	18.3665	20.2363	20.0253
ENSMUSG00000063015	Ccni	78.9812	74.0736	86.3217	77.8011	62.3594	71.8997	68.1926	77.339	87.0962	90.9007	63.6383	81.2495	72.4986	76.7035	80.9541	71.4094	90.2531	65.1613	92.7991	74.0629	81.299	68.8571	69.0017
ENSMUSG00000021258	Ccnk	30.4405	27.0383	24.7576	30.6323	36.6567	27.4249	37.053	34.4866	29.557	33.7672	26.1302	30.1289	25.6482	31.5988	36.1238	29.0195	29.2414	26.9376	31.2288	27.5146	28.4242	25.3413	33.4289
ENSMUSG00000027829	Ccnl1	11.082	10.2847	8.74222	8.24652	12.1582	10.4985	8.42527	11.1527	8.70403	9.43916	8.12622	9.21811	11.9551	7.58524	7.94008	10.855	10.8161	10.3038	12.9617	10.613	8.53451	9.36567	9.86071
ENSMUSG00000029068	Ccnl2	15.3179	14.8829	14.2946	13.2458	15.3834	11.6956	11.5644	13.5802	12.9839	11.7568	12.0706	11.5397	16.5632	11.8964	13.8448	11.4746	14.3956	13.1492	18.0282	13.7532	12.3773	17.8624	13.1398
ENSMUSG00000011960	Ccnt1	33.102	42.5848	37.132	31.1233	31.4758	33.7033	37.4854	37.5099	37.6574	42.3343	30.4192	38.0818	30.0297	28.2287	32.8559	38.2999	41.2828	33.5035	38.3894	39.7669	31.9087	30.8058	32.8949
ENSMUSG00000026349	Ccnt2	21.6681	22.7275	20.8873	23.1179	26.9114	20.2415	20.8989	25.1083	24.164	24.2557	20.0691	22.8769	22.1915	19.493	21.6649	23.016	28.5344	24.1592	27.9742	23.4203	21.7916	24.5471	19.8822
ENSMUSG00000024286	Ccny	115.366	118.468	127.962	125.97	106.007	117.694	124.802	134.719	131.013	134.716	119.378	131.152	113.069	119.328	134.32	122.911	133.844	132.109	133.754	127.526	122.938	109.653	109.604
ENSMUSG00000070871	Ccnyl1	18.4658	18.5405	16.7852	18.0602	18.3187	16.3152	18.7761	17.0774	20.6478	19.8206	17.5345	16.1578	18.3811	17.904	15.8291	19.1623	20.6409	18.4721	20.5981	18.8899	20.3931	21.2634	16.6754
ENSMUSG00000033904	Ccp110	19.348	21.9325	18.4711	15.6883	16.4354	14.2935	18.8788	21.8286	20.2186	24.4847	16.5517	19.38	13.771	12.9641	15.4453	18.1935	22.6644	18.4288	20.9722	20.4841	22.0833	16.4134	14.6133
ENSMUSG00000034563	Ccpg1	14.0339	18.0703	17.2767	15.0044	17.0391	16.1503	20.0368	14.2056	21.3824	18.1307	15.0699	16.8257	15.7923	17.6704	13.9829	19.9049	16.6571	16.5799	16.0194	21.0983	14.5761	14.9627	16.0319
ENSMUSG00000086158	Ccpg1os	3.53497	3.75288	4.37817	4.01755	2.88355	3.97467	3.86809	3.10558	3.40282	2.72025	4.34294	3.26134	4.22463	3.17117	5.14349	3.20688	3.75404	2.92493	3.85509	2.98886	3.40315	4.08513	3.99662
ENSMUSG00000034108	Ccs	2.59942	3.24992	1.86219	2.73403	3.02778	2.59053	2.53559	2.4483	2.56172	1.71218	2.71578	1.90796	3.14312	1.62025	2.77343	1.72532	3.41041	2.31368	2.82451	1.6738	3.11866	3.52535	2.61374
ENSMUSG00000031971	Ccsap	15.2385	15.5523	17.7963	17.7512	16.1434	17.6097	16.3507	18.3054	16.1131	16.9979	18.1603	16.8631	15.919	17.3868	17.5603	16.2585	20.7506	17.4816	17.4952	13.498	17.5649	17.8769	17.9526
ENSMUSG00000058690	Ccser2	88.0131	86.8532	77.7683	88.0977	95.1162	88.4839	85.1961	90.4271	94.9627	94.9661	92.3456	91.5691	78.1659	82.7566	88.6699	91.0178	99.3404	89.7407	84.4782	96.7907	94.4427	82.6486	83.9255
ENSMUSG00000034024	Cct2	39.2657	40.648	40.2738	43.1583	44.0922	37.9318	37.0594	43.0128	38.1375	39.4174	40.8814	40.4879	40.6603	39.9848	39.582	38.0531	41.6891	46.8478	38.123	37.2819	40.1241	45.4307	38.6685
ENSMUSG00000001416	Cct3	18.5085	20.146	17.1875	19.2987	18.5637	19.1653	19.3383	16.9021	17.4858	15.8573	21.0298	17.1152	22.0694	16.0628	18.6559	18.6757	18.6068	22.7724	16.5583	17.5563	21.2581	26.2083	18.5494
ENSMUSG00000007739	Cct4	20.7386	20.1858	17.7007	17.0762	21.4001	16.3961	20.9422	17.8978	17.6123	16.773	19.0554	18.2795	22.3737	17.7087	16.9479	19.4392	17.0592	21.6916	20.3305	18.2625	17.9486	22.4898	18.4244
ENSMUSG00000022234	Cct5	29.1152	34.347	27.0215	33.0938	34.696	32.2858	29.02	28.6634	27.1569	29.2212	34.901	28.7695	32.131	31.6198	28.1538	29.3746	29.7738	33.1187	28.9526	26.7345	30.4769	36.4761	31.0761
ENSMUSG00000030007	Cct7	41.8282	47.6357	35.4281	44.569	46.5553	42.6658	41.6634	39.4572	37.338	34.4586	45.019	38.1772	45.6573	37.5889	35.5907	40.3186	36.294	52.7627	32.5459	37.288	46.0844	53.9402	43.0204
ENSMUSG00000025613	Cct8	31.9375	31.5921	28.1817	27.8715	33.9742	26.2383	26.3774	27.6152	26.7171	24.7905	30.9721	25.5869	37.2048	25.6216	23.2377	29.453	30.6174	34.935	35.2731	26.997	28.9375	35.5976	28.7163
ENSMUSG00000029617	Ccz1	10.2949	11.1797	13.1045	10.564	12.5115	11.0296	9.31676	10.21	10.4829	10.09	11.6285	10.4935	12.3964	12.2094	11.69	10.6859	12.3302	11.6022	11.7037	9.7418	12.3978	14.9529	11.6587
ENSMUSG00000019818	Cd164	12.1864	15.3804	14.1891	10.5882	14.7594	13.9923	15.1765	12.4785	17.3187	15.552	12.4208	13.6778	12.8023	15.4989	14.9757	14.5888	13.2924	10.3301	12.769	16.5499	13.2738	13.4041	11.1648
ENSMUSG00000022661	Cd200	15.305	15.0512	17.7912	12.1776	13.3285	15.0444	16.0332	15.2683	15.4774	15.9935	13.0238	16.5243	14.8513	13.9888	13.5865	16.0749	15.2786	14.7317	16.3613	16.6244	13.8994	13.8939	13.654
ENSMUSG00000035914	Cd276	3.9666	3.92804	4.90327	4.32254	3.46378	5.91677	4.60398	3.71049	4.79982	4.91877	4.69362	4.97918	4.10568	5.05433	6.50349	4.47199	4.1128	3.95837	3.98108	5	4.51082	4.62589	4.4084
ENSMUSG00000061665	Cd2ap	11.7426	11.1214	12.8294	8.09663	14.9879	9.74343	10.0354	12.6405	11.5009	11.026	8.10833	10.5288	14.1745	10.1001	9.02305	10.8281	15.1134	11.5966	14.7318	12.8125	9.26116	13.1905	8.86736
ENSMUSG00000042502	Cd2bp2	13.2039	15.9348	10.489	15.0386	11.4161	14.7615	13.2748	12.9029	12.4171	9.39886	13.7237	12.6095	14.7855	12.0573	12.058	11.446	11.1707	15.0363	10.9783	12.5964	14.448	16.1409	12.7315
ENSMUSG00000060703	Cd302	9.40375	10.5001	12.9389	8.65276	9.07768	10.4784	8.51109	7.71467	10.1097	8.6377	10.4525	8.91125	11.732	11.3249	11.602	9.99505	10.2481	9.25218	12.742	9.91086	9.68036	15.3732	11.9035
ENSMUSG00000047649	Cd3eap	6.75147	5.36081	4.6306	6.32432	5.76784	6.09717	5.93551	5.83983	4.77705	4.52182	5.14282	6.16469	5.69312	5.2821	5.39158	5.43929	5.54066	4.82324	4.53531	4.99826	6.18831	5.8586	6.16269
ENSMUSG00000023274	Cd4	157.717	112.59	143.796	137.137	105.928	120.196	119.639	137.739	115.465	123.842	124.408	122.984	105.232	130.95	136.036	90.7274	105.36	94.7192	97.3889	98.8696	111.796	81.9601	121.537
ENSMUSG00000055447	Cd47	189.143	182.122	233.148	188.299	182.748	233.467	254.315	181.126	256.31	250.232	214.585	232.001	184.534	249.551	253.648	205.27	222.292	213.005	185.688	266.08	196.055	172.009	217.417
ENSMUSG00000032679	Cd59a	4.82964	8.09552	4.4293	8.3792	6.32946	6.80838	6.92025	5.4415	7.0084	9.74901	4.89728	7.23954	6.74814	5.11193	9.52895	6.03187	8.57754	6.81539	6.21953	9.79932	7.34023	7.00882	6.85685
ENSMUSG00000018774	Cd68	4.22163	3.57388	3.62391	4.66986	4.95896	5.38465	4.44132	4.27332	4.95395	3.99776	3.61827	4.335	3.83721	5.09391	4.69547	3.71539	3.90416	5.17422	4.04224	4.59255	3.69131	5.62739	4.04336
ENSMUSG00000028459	Cd72	3.96186	4.55073	5.06969	5.87923	5.78316	3.5352	4.8436	3.70308	6.19936	2.48059	4.51129	3.06811	6.16187	3.8452	6.55893	3.8026	6.35538	2.67815	2.43128	4.15953	3.28576	7.94757	3.9232
ENSMUSG00000037706	Cd81	31.5084	33.7809	34.9367	30.0091	27.748	37.7198	32.1007	30.3986	37.0247	34.1015	30.5974	33.2249	34.5396	37.4199	33.0875	31.1367	29.8707	24.8661	29.2898	33.6902	33.112	27.0569	27.8027
ENSMUSG00000035776	Cd99l2	23.8483	26.9154	22.1525	20.8985	25.8222	23.6966	29.7285	18.333	23.8745	24.2926	24.5338	25.0861	22.69	22.6968	21.0077	27.0101	21.0035	19.0316	18.4548	25.151	22.7977	19.091	25.8419
ENSMUSG00000021982	Cdadc1	29.0826	36.1069	31.5718	29.1415	28.4916	30.1473	26.5457	26.9376	32.0431	27.8412	26.4069	28.7776	31.6593	29.9854	22.3567	29.8964	30.2829	31.0382	29.8523	33.5416	25.2857	37.8207	26.4636
ENSMUSG00000039128	Cdc123	40.9019	34.6971	41.3954	41.6716	37.5724	39.6214	33.4736	37.5613	31.8187	34.869	40.3791	35.2703	30.2863	30.316	39.6845	36.3834	36.7503	33.4061	35.9646	28.6443	32.9443	36.4304	38.598
ENSMUSG00000038416	Cdc16	10.2718	12.1909	9.91287	10.9385	11.0913	9.01946	9.37289	10.8373	10.0814	8.96789	10.2179	10.3594	11.0503	10.2742	7.97468	10.5997	9.35801	11.2243	10.3886	11.3202	8.76802	11.2867	9.53211
ENSMUSG00000024370	Cdc23	18.3826	19.9523	17.9579	18.6508	20.1568	20.7837	17.8374	21.3905	18.5592	19.569	19.505	18.854	17.2514	17.506	18.3825	16.9401	18.9914	22.0785	21.7371	17.6115	18.2486	16.3622	19.24
ENSMUSG00000066149	Cdc26	16.7217	16.0624	17.4911	15.576	13.3339	15.7013	15.2444	15.7159	15.1802	12.6899	15.5805	13.8245	17.7054	17.7588	13.85	14.351	14.7163	15.6899	16.7144	14.0617	14.6515	18.4625	15.8493
ENSMUSG00000020687	Cdc27	48.3779	41.9223	45.5331	46.808	47.1444	40.6131	40.7234	51.5101	44.2749	51.1112	45.4824	47.6359	39.6845	51.8971	47.8279	39.1488	46.0622	46.6439	48.71	51.1321	45.6247	38.0875	44.2507
ENSMUSG00000020307	Cdc34	4.50008	3.98465	3.43993	5.82629	4.67716	4.71148	4.82774	4.42472	4.79181	3.93937	4.95591	3.52689	5.36257	4.28793	6.52415	4.63535	3.30387	3.4932	3.16566	3.83802	5.94398	4.82973	3.54294
ENSMUSG00000019471	Cdc37	14.8915	13.0273	9.56072	14.8497	15.354	14.7968	14.6274	11.6615	11.2938	9.79793	15.1067	11.345	16.1866	12.984	10.783	10.9654	13.1013	12.4502	8.55177	11.9415	14.9017	15.4332	12.2984
ENSMUSG00000024780	Cdc37l1	40.1166	36.8375	33.0872	36.7695	38.3457	34.8044	31.8941	40.3654	39.0366	38.5709	31.7779	37.1571	33.4982	34.1417	31.8564	42.4171	39.8432	37.9627	45.217	44.305	37.0568	39.3214	38.183
ENSMUSG00000038446	Cdc40	62.256	46.4078	56.3669	50.1883	43.9085	50.7669	45.6256	56.3473	46.9236	50.0254	54.0488	52.5634	41.1646	48.7357	54.0853	42.1356	49.6639	49.1637	58.9796	46.1266	43.2252	42.887	49.6622
ENSMUSG00000006699	Cdc42	137.184	119.881	145.537	152.638	134.355	148.827	116.947	132.746	117.179	112.872	150.575	124.373	154.899	142.037	144.264	124.485	133.315	144.704	140.462	114.244	131.702	156.135	136.022
ENSMUSG00000026490	Cdc42bpa	216.203	245.417	209.542	249.113	238.27	203.405	246.257	238.91	259.344	284.713	235.299	253.643	185.963	201.788	216.64	279.243	273.232	234.899	240.287	264.441	245.563	193.891	235.665
ENSMUSG00000021279	Cdc42bpb	41.7241	43.6241	37.6786	43.1808	36.0981	44.5769	44.6519	46.9378	41.6341	46.2192	38.6355	43.6337	36.4807	36.2123	38.3043	43.4424	43.2435	34.209	35.6454	40.3465	45.9817	28.2063	43.6121
ENSMUSG00000036533	Cdc42ep3	11.8638	9.4796	11.4932	9.0494	9.82375	9.87917	7.48289	10.7945	7.51551	9.6634	10.162	8.92142	11.182	9.40447	8.59775	9.03601	9.53557	10.513	11.4996	9.85446	9.18289	9.34167	10.5318
ENSMUSG00000046722	Cdc42se1	10.0909	11.6932	11.3511	9.29621	8.83797	11.9266	9.86391	10.5532	9.87555	9.7978	9.40566	9.40157	11.6666	10.1474	8.51405	11.0945	8.24517	11.2881	9.51228	8.6378	10.7697	12.3667	9.06601
ENSMUSG00000052298	Cdc42se2	44.0045	50.2235	49.1256	45.4704	39.5099	42.0695	46.6537	48.1725	45.8587	49.3431	39.2871	45.3028	45.5749	48.8588	41.2467	38.9034	44.7911	47.8439	47.2647	47.9353	42.9759	47.2434	43.4893
ENSMUSG00000023932	Cdc5l	17.9456	21.7641	18.5611	19.706	20.8152	17.8674	18.2838	20.2206	14.842	16.2406	20.2963	19.6683	18.275	16.6331	18.739	16.961	18.8281	21.5672	18.6029	14.5119	19.4081	18.8064	21.716
ENSMUSG00000026361	Cdc73	37.2844	38.5019	39.466	34.1848	41.248	35.816	34.0327	39.3565	36.9599	37.7682	40.4205	35.1605	32.4184	32.3643	34.1009	40.2118	41.0466	40.527	41.4187	36.2509	35.304	34.6349	39.9744
ENSMUSG00000031673	Cdh11	23.8356	36.5285	38.2817	30.7022	34.3434	33.9944	44.2198	35.2042	46.8138	43.26	28.8339	41.8716	30.7552	40.741	34.9729	38.5654	44.729	38.6549	40.7862	50.2645	25.9491	30.4817	33.6395
ENSMUSG00000040452	Cdh12	3.83234	4.83248	5.24777	3.52842	3.9736	3.97828	7.68997	4.9097	7.33668	5.82322	5.63006	4.51625	3.76111	7.90773	6.00184	5.80385	4.38446	5.67988	7.11437	7.31015	5.0521	4.62647	6.3664
ENSMUSG00000031841	Cdh13	29.5229	27.3219	23.7193	22.1577	21.9988	26.9822	27.1372	23.391	26.479	30.1142	24.1178	24.6936	20.2742	22.1623	20.286	16.3746	22.6509	20.0456	16.7395	19.9882	22.2682	17.4826	16.1383
ENSMUSG00000040420	Cdh18	4.33699	4.58477	5.93526	3.07808	4.06258	4.07119	6.69615	5.03522	7.32526	6.45339	3.84725	5.27323	4.03261	8.00813	5.21733	5.51113	5.54974	3.4122	6.11834	7.10459	5.74921	3.976	5.22601
ENSMUSG00000024304	Cdh2	16.2574	22.1093	16.3924	16.5571	19.2414	17.469	22.0034	16.4036	21.1356	22.0316	17.0394	21.1261	17.8996	19.5705	16.6259	21.0638	18.8883	16.2108	19.4158	23.2144	17.0571	13.502	19.6773
ENSMUSG00000000305	Cdh4	7.57575	7.35587	6.59462	6.90201	5.50332	8.13639	8.76778	5.82451	10.0412	10.2794	7.15817	8.04812	7.18879	10.9975	6.67542	10.032	5.70527	7.88642	8.92927	12.8661	8.04991	6.20491	9.90247
ENSMUSG00000039385	Cdh6	4.72368	4.33029	2.79912	3.2367	3.59647	2.42684	6.1986	3.22121	4.17772	5.3269	3.82343	4.201	2.20861	3.20775	2.56532	3.08803	3.56765	2.6779	2.49623	4.32502	3.85316	2.22719	3.13219
ENSMUSG00000026312	Cdh7	24.9727	26.4183	24.1669	24.4133	21.977	20.6371	25.2516	21.7125	27.0118	24.9508	23.2257	23.9882	24.0287	20.7125	24.989	28.0131	22.9257	22.3768	23.5026	27.8155	21.8251	25.695	20.3545
ENSMUSG00000036510	Cdh8	35.3029	45.5589	48.8599	34.412	35.1524	42.5838	43.2246	39.0658	48.1717	40.6878	44.2314	43.9858	34.0504	41.3601	32.8381	48.9396	45.5915	38.2058	42.4876	52.5508	31.2701	33.3692	40.1767
ENSMUSG00000025370	Cdh9	13.0866	17.2401	16.7119	14.0258	11.4441	16.9642	21.5934	13.344	20.7661	19.6319	17.3314	17.8036	14.6326	20.4461	18.8291	17.0845	18.3358	10.9497	16.4757	23.7589	13.6599	13.4209	13.2513
ENSMUSG00000004071	Cdip1	81.722	66.7684	79.4492	75.1765	71.105	67.8828	65.283	74.3349	66.0299	65.4986	72.4507	66.1597	77.7406	70.617	69.5983	69.2922	65.8009	69.2704	67.9242	61.8338	70.8873	77.1837	69.4719
ENSMUSG00000030682	Cdipt	6.92763	10.236	9.13119	8.7078	7.35767	9.18302	11.2938	7.94517	9.39479	7.45193	9.52299	8.61259	9.8464	10.2377	9.68144	9.26926	7.84531	7.91717	7.95846	9.02335	8.50904	10.0421	8.93566
ENSMUSG00000033862	Cdk10	9.01556	7.84448	8.11033	9.6587	9.56639	10.6518	9.35149	8.37287	8.0167	9.01496	9.08023	9.4686	10.4395	8.74837	9.72922	9.89844	9.19505	9.48977	7.87145	8.14555	10.2872	10.5987	8.64445
ENSMUSG00000029062	Cdk11b	35.4117	33.4312	30.8526	35.9381	39.945	41.0312	36.3878	38.2097	33.5575	32.6266	34.986	40.6092	33.2828	33.2591	32.478	31.7865	41.8397	40.3829	29.1544	33.6775	33.8041	30.3302	36.8429
ENSMUSG00000003119	Cdk12	36.6346	30.6364	31.2948	32.2698	39.667	32.946	29.4427	33.4541	29.7764	32.7892	33.4712	36.0701	28.8128	28.057	31.9729	28.2461	35.1509	34.0161	35.376	31.0986	28.1266	22.9144	37.557
ENSMUSG00000041297	Cdk13	50.504	49.565	52.5214	49.1879	60.4697	46.1579	51.7689	56.5657	47.5217	49.2837	48.9069	53.6753	44.8499	45.341	50.0644	49.4677	53.5729	57.4974	54.3094	50.2265	44.4123	45.086	56.2988
ENSMUSG00000031065	Cdk16	66.2651	49.6416	50.3566	64.4321	51.7522	55.3087	65.8295	57.3044	62.2844	68.1424	62.2366	61.1963	49.1037	51.8098	68.6081	53.1012	58.2929	54.4939	55.1644	57.3255	68.315	47.3984	57.9231
ENSMUSG00000020015	Cdk17	181.497	183.592	192.09	196.998	196.843	198.86	164.877	181.669	158.552	164.466	212.286	181.079	187.168	182.062	182.953	172.734	183.689	215.771	198.672	162.235	168.473	178.296	211.724
ENSMUSG00000038481	Cdk19	107.567	134.792	127.348	117.139	102.376	95.3985	104.719	112.933	123.391	129.99	110.103	113.677	95.7851	97.194	97.9402	114.546	122.821	101.754	103.8	108.891	112.996	102.959	91.9924
ENSMUSG00000029394	Cdk2ap1	18.9277	18.599	17.4913	21.9929	20.3521	17.4661	20.8445	17.4725	19.488	17.6961	20.7725	17.1052	18.2646	23.0641	19.454	20.0274	15.1259	16.3827	15.2013	18.4819	18.9366	23.5997	18.0999
ENSMUSG00000024856	Cdk2ap2	3.11044	2.38749	2.37887	2.95479	3.55824	3.02894	3.08611	2.87756	3.39668	2.72864	2.55681	2.45753	3.72382	3.93633	3.88249	2.29929	2.64022	2.82472	2.2524	2.18522	3.94764	3.40096	3.08468
ENSMUSG00000006728	Cdk4	19.5559	16.4545	17.9538	16.8137	14.8366	17.4273	13.8356	14.8875	16.6918	13.9765	16.178	16.2559	18.9816	13.2023	15.4318	15.6596	16.5447	15.3871	17.2954	14.4935	17.0693	16.685	16.2854
ENSMUSG00000028969	Cdk5	14.0474	16.2301	12.5185	15.5894	12.4921	15.4215	13.7379	12.0443	12.7692	12.0598	13.5704	11.7686	16.0334	14.6063	11.9438	11.9548	12.3166	11.3379	12.738	10.7241	14.4914	15.6439	14.5164
ENSMUSG00000048895	Cdk5r1	82.5867	59.9052	79.2114	90.6113	60.8624	75.025	72.7707	86.0931	68.0634	74.2888	82.3726	75.2163	67.7636	78.7305	70.5461	71.8215	82.4812	86.4871	72.5671	60.9256	76.2568	67.601	85.4941
ENSMUSG00000090071	Cdk5r2	148.088	89.6938	110.802	142.698	143.199	171.184	135.654	114.696	119.216	106.707	185.342	107.147	133.054	141.967	157.909	98.203	135.106	115.596	96.6791	101.649	126.961	132.832	111.492
ENSMUSG00000069089	Cdk7	9.06158	7.75035	8.79197	7.16836	7.85705	6.90392	5.81707	7.40188	5.62842	6.9989	7.64891	7.8832	7.1137	6.10419	6.66209	7.10055	7.15838	7.07066	7.14419	6.65249	7.11447	8.40048	6.91541
ENSMUSG00000029635	Cdk8	28.51	27.0891	26.624	23.0461	22.661	22.43	24.324	27.0913	26.1986	24.7405	23.4798	25.6051	24.3276	23.4054	22.0984	24.6793	23.9673	25.284	32.4304	25.8309	22.0629	24.8223	22.3607
ENSMUSG00000009555	Cdk9	7.99648	8.39895	7.79485	6.93519	8.87732	9.01515	6.90757	7.25605	8.64741	7.03835	8.34999	6.65541	9.59675	6.81001	8.34706	7.16949	8.65371	8.40948	9.88005	7.67916	7.05729	10.4521	7.29839
ENSMUSG00000029403	Cdkl2	27.6873	32.2929	26.9443	28.6242	28.6803	21.2457	27.8896	27.7924	30.9252	31.0685	24.9626	29.5938	26.438	22.8689	24.6174	27.7512	32.5615	28.2669	28.3298	31.7659	26.795	27.0453	23.6574
ENSMUSG00000020389	Cdkl3	6.63472	5.40381	7.04285	5.47984	5.8804	5.31692	6.74775	6.63995	7.1953	8.13563	5.83126	6.21778	5.87017	6.11131	6.4182	6.65831	8.04286	6.00787	6.75308	7.68689	6.59039	5.73006	6.11264
ENSMUSG00000033966	Cdkl4	7.0855	9.90188	8.65936	8.31451	6.11593	7.71134	5.69282	7.39628	8.61461	6.62831	6.80857	6.95853	8.54689	8.2793	7.812	6.22757	7.67484	7.6822	8.76368	7.96562	8.54176	11.0348	6.64609
ENSMUSG00000031292	Cdkl5	316.651	308.915	312.649	351.351	340.704	299.917	312.914	317.473	302.009	337.798	344.939	339.998	271.847	281.201	347.135	306.449	365.057	337.213	311.154	309.909	297.665	283.094	342.759
ENSMUSG00000023067	Cdkn1a	7.67343	5.91351	6.14855	8.53741	5.99112	7.75612	5.28691	7.80312	5.53308	7.34064	5.88099	5.21464	4.60199	7.01516	6.40543	4.98569	4.63208	4.68159	4.0223	6.21251	4.6035	3.7449	8.01255
ENSMUSG00000003031	Cdkn1b	6.38983	4.78822	8.09843	7.23517	6.31201	7.25585	5.32976	7.04127	5.96005	6.86355	6.50315	7.53041	5.5515	6.40538	6.87924	8.60372	6.73513	7.43417	6.51849	6.85126	5.65188	5.87244	7.77071
ENSMUSG00000038069	Cdkn2aip	5.41559	5.74788	6.83087	4.9229	5.51551	5.92962	4.5865	5.56693	5.0845	5.23988	5.0706	5.669	5.74928	4.92484	4.88104	4.8291	6.59947	5.97536	6.17713	5.09654	4.37628	4.93135	6.24823
ENSMUSG00000020392	Cdkn2aipnl	13.218	14.909	17.4968	15.4061	12.5354	17.3407	19.5466	17.6163	16.4864	15.5915	15.9141	18.3273	14.8239	21.3076	16.2506	15.9626	15.7429	17.5461	17.0315	13.9915	17.2766	15.7278	17.8484
ENSMUSG00000096472	Cdkn2d	20.027	18.4271	21.628	24.5271	19.152	21.5738	18.9275	18.2472	18.1374	14.6273	23.4793	15.6904	24.131	26.2104	15.8219	16.7028	15.4061	24.2967	14.644	19.6628	20.1297	27.3731	18.812
ENSMUSG00000033022	Cdo1	21.765	23.584	21.0527	22.4996	20.4477	19.7274	19.6728	20.5961	16.2991	17.4751	19.4168	21.5704	20.0234	16.1597	16.9525	17.5712	19.051	19.9762	18.0685	14.5167	19.5526	18.6715	18.3579
ENSMUSG00000064284	Cdpf1	6.60802	6.25605	6.47418	9.41871	5.97784	7.44895	7.0699	6.7691	7.11072	5.70079	6.27557	6.30293	8.75389	9.0705	7.1028	6.19974	6.26239	6.24926	6.359	5.38883	7.26866	7.22172	6.97649
ENSMUSG00000090546	Cdr1	132.443	54.2509	128.449	66.4544	88.7802	112.17	115.931	116.179	111.084	100.915	136.319	99.7743	70.8628	123.51	185.428	74.5469	90.5296	131.69	111.953	198.781	93.4367	82.2481	112.79
ENSMUSG00000030878	Cdr2	8.36178	7.49821	5.01229	7.04448	7.92603	8.42731	7.3971	6.66375	6.25182	8.05349	7.2172	6.37281	6.19043	5.29899	6.30217	7.63548	8.12528	5.94351	6.8792	7.21795	8.04202	7.73002	7.65223
ENSMUSG00000029330	Cds1	9.92963	13.677	10.6216	9.87197	8.88603	12.4071	10.9057	8.92249	13.2793	11.0468	8.27177	10.8025	11.2116	11.1921	9.11563	9.78773	8.4485	8.96781	7.29464	12.6357	9.78092	9.37423	8.34425
ENSMUSG00000058793	Cds2	54.3423	76.7142	69.7679	63.5462	63.0964	64.6233	84.3606	62.0986	86.6726	80.1436	59.6742	73.6689	60.6636	76.2488	61.7037	77.324	66.7794	64.1234	55.9937	89.3162	65.6861	62.4536	62.2745
ENSMUSG00000032803	Cdv3	36.1269	42.374	33.6989	36.0153	38.1175	29.59	37.7565	38.117	35.5084	33.2166	37.3642	33.5776	41.9784	36.3994	31.2548	37.1492	39.7123	36.3915	36.875	37.1693	37.5898	44.4162	32.0955
ENSMUSG00000059288	Cdyl	4.87369	4.96338	6.22869	5.05237	4.22793	5.03166	3.4763	6.47609	4.7831	5.26218	5.46864	4.8214	3.69943	5.59747	4.14636	5.05254	4.07486	5.39277	5.21892	4.65775	4.45476	4.38414	4.50313
ENSMUSG00000056216	Cebpg	18.8889	19.8547	20.428	18.6403	19.3493	17.8444	15.8433	18.4676	16.5107	16.167	17.7963	16.3089	20.8966	17.182	13.9671	20.0899	17.9465	19.3974	20.5433	17.0578	14.7633	20.9412	17.4177
ENSMUSG00000024081	Cebpz	18.0712	19.4251	18.1737	19.323	24.1624	20.5426	17.9506	20.3244	17.7697	17.6664	19.0508	20.564	18.1183	19.2299	18.0833	18.3473	21.3906	22.8491	21.3278	19.3386	17.6047	19.7305	22.1532
ENSMUSG00000062691	Cebpzos	7.11051	6.8392	8.10544	6.44671	5.11	6.60968	5.61086	5.34446	6.40918	5.04171	6.44991	5.24833	9.02163	5.93099	6.89076	6.83469	4.94891	5.32797	5.85985	5.78643	7.2048	8.65172	5.95595
ENSMUSG00000094626	Cecr6	15.9796	16.6802	18.2153	15.4811	15.8491	22.1151	18.2416	14.306	18.7119	19.1797	18.5067	20.3808	16.94	18.6335	22.1997	15.9553	19.3624	14.7367	15.6398	16.9096	19.8518	14.1638	20.2908
ENSMUSG00000005506	Celf1	140.591	139.043	139.567	147.428	170.733	148.139	151.003	141.926	135.207	153.262	164.313	148.124	125.139	138.195	138.587	139.212	176.892	161.304	128.967	146.315	145.813	137	164.539
ENSMUSG00000002107	Celf2	367.633	295.793	342.637	341.638	323.685	323.502	312.672	328.189	310.068	341.61	357.943	371.873	306.281	315.613	385.166	308.292	368.163	339.801	389.778	293.421	320.148	311.462	340.967
ENSMUSG00000028137	Celf3	45.0306	34.7093	42.9666	48.6718	35.9902	54.2358	39.9973	44.1146	42.2802	49.9708	45.3057	46.119	39.4576	43.4367	45.1839	45.3171	40.8928	39.8286	39.3691	42.2167	43.1199	28.847	45.3292
ENSMUSG00000024268	Celf4	145.808	146.83	164.498	190.483	168.57	167.739	158.408	175.311	161	171.901	164.422	162.214	149.149	157.374	165.526	183.694	167.306	168.972	156.763	167.125	143.546	135.808	170.959
ENSMUSG00000034818	Celf5	162.405	119.211	135.763	167.526	156.96	167.563	159.887	144.053	133.559	147.759	165.411	165.305	141.108	155.347	170.442	142.948	141.282	135.933	120.54	129.131	134.751	127.111	149.203
ENSMUSG00000032297	Celf6	7.24039	5.34626	5.35807	6.00264	3.76357	6.49507	5.28035	5.36231	4.79454	4.71417	4.61332	4.4786	7.11688	4.51201	4.28202	5.8194	4.28288	5.84147	4.95865	4.8718	5.22642	6.15097	5.34849
ENSMUSG00000068740	Celsr2	37.6074	43.1204	43.8603	41.3858	37.6754	52.103	63.9458	39.0241	61.5513	57.8154	41.9653	48.3062	43.1174	61.0879	41.6632	48.0928	43.2295	42.4668	34.589	62.3359	47.4867	36.5482	38.8226
ENSMUSG00000060240	Cend1	115.394	84.4384	97.3467	113.541	92.5327	104.344	109.27	101.032	96.5552	98.0486	93.1387	95.0101	95.6309	113.756	116.559	82.9881	88.6323	78.2182	78.3659	90.1501	109.873	89.1454	113.942
ENSMUSG00000068267	Cenpb	4.3636	4.84432	4.46063	5.70822	5.17394	5.91226	4.89042	4.92708	5.57406	6.06145	5.89775	4.72532	4.34902	5.40562	4.95963	4.99246	5.99067	4.29194	3.65578	5.71849	5.85753	4.90037	3.87375
ENSMUSG00000029253	Cenpc1	10.3072	12.0981	11.4885	11.4049	11.0388	10.474	10.793	12.1484	10.8719	11.1075	11.1858	14.5963	10.8091	10.366	11.0697	11.6278	13.2005	14.3051	15.1619	11.3891	11.3961	10.3454	12.5037
ENSMUSG00000018509	Cenpv	5.92476	5.81931	6.72671	5.87286	4.43842	6.6188	5.58199	4.93019	5.00833	5.1328	5.95402	4.79827	7.43354	6.85477	5.75278	6.09821	4.05212	5.83902	5.60034	4.49023	6.86976	7.96497	5.82921
ENSMUSG00000025144	Cenpx	3.25449	3.9946	3.13063	3.49294	3.44881	3.56679	3.75388	3.23532	4.03013	3.13257	2.75465	3.7281	3.91752	3.94199	4.27865	2.63862	2.99173	2.66652	2.65084	3.33259	3.25983	2.52509	3.74345
ENSMUSG00000039523	Cep104	21.653	26.5111	20.5044	21.5618	24.3131	22.1052	26.2403	23.8329	23.6355	25.0617	21.1752	23.5404	20.4271	23.1795	23.7057	23.1085	21.8551	22.3762	22.2098	24.3092	25.5719	22.5076	26.8839
[truncated: 7,095 more rows]

## Sheet: Table S3
Upstream Regulator	Expr Fold Change	Molecule Type	Predicted Activation State	Activation z-score	p-value of overlap	B-H corrected p-value	Target Molecules in Dataset	Mechanistic Network
[truncated: 394 more rows]

[truncated: 2 more sheets: Table S4, Table S5]
